# Supplementary material for: Indoloindolizines: The Complete Story of a Polycyclic Aromatic Scaffold from Theoretical Design to Organic Field-Effect Transistor Applications
Source: J Am Chem Soc. 2025 Jan 14;147(7):5996–6005. doi: 10.1021/jacs.4c16189 (PMC11848911; doi:10.1021/jacs.4c16189)
Supplement: Supplementary file 2 — ja4c16189_si_002.zip [file ja4c16189_si_002.zip]

Archive with 192 entries (178 files):
- XYZ/
- XYZ/I1.xyz
- XYZ/I10.xyz
- XYZ/I2.xyz
- XYZ/I4.xyz
- XYZ/I5.xyz
- XYZ/I6.xyz
- XYZ/I8.xyz
- XYZ/I9.xyz
- XYZ/ISE/
- XYZ/ISE/1/
- XYZ/ISE/1/1_A_1.xyz
- XYZ/ISE/1/1_A_2.xyz
- XYZ/ISE/1/1_B_1.xyz
- XYZ/ISE/1/1_B_2.xyz
- XYZ/ISE/2/
- XYZ/ISE/2/2a_A_1.xyz
- XYZ/ISE/2/2a_A_2.xyz
- XYZ/ISE/2/2a_B_1.xyz
- XYZ/ISE/2/2a_B_2.xyz
- XYZ/ISE/2/2a_C_1.xyz
- XYZ/ISE/2/2a_C_2.xyz
- XYZ/ISE/2/2B_A_1.xyz
- XYZ/ISE/2/2B_A_2.xyz
- XYZ/ISE/2/2B_B_1.xyz
- XYZ/ISE/2/2B_B_2.xyz
- XYZ/ISE/2/2B_C_1.xyz
- XYZ/ISE/2/2B_C_2.xyz
- XYZ/ISE/2/2_A_1.xyz
- XYZ/ISE/2/2_A_2.xyz
- XYZ/ISE/2/2_B_1.xyz
- XYZ/ISE/2/2_B_2.xyz
- XYZ/ISE/2/2_C_1.xyz
- XYZ/ISE/2/2_C_2.xyz
- XYZ/ISE/3/
- XYZ/ISE/3/3_A_1.xyz
- XYZ/ISE/3/3_A_2.xyz
- XYZ/ISE/3/3_B_1.xyz
- XYZ/ISE/3/3_B_2.xyz
- XYZ/ISE/3/3_C_1.xyz
- XYZ/ISE/3/3_C_2.xyz
- XYZ/ISE/4/
- XYZ/ISE/4/4a_A_1.xyz
- XYZ/ISE/4/4a_A_2.xyz
- XYZ/ISE/4/4a_B_1.xyz
- XYZ/ISE/4/4a_B_2.xyz
- XYZ/ISE/4/4a_C_1.xyz
- XYZ/ISE/4/4a_C_2.xyz
- XYZ/ISE/4/4a_D_1.xyz
- XYZ/ISE/4/4a_D_2.xyz
- XYZ/ISE/4/4b_A_1.xyz
- XYZ/ISE/4/4b_A_2.xyz
- XYZ/ISE/4/4b_B_1.xyz
- XYZ/ISE/4/4b_B_2.xyz
- XYZ/ISE/4/4b_C_1.xyz
- XYZ/ISE/4/4b_C_2.xyz
- XYZ/ISE/4/4b_D_1.xyz
- XYZ/ISE/4/4b_D_2.xyz
- XYZ/ISE/4/4c_A_1.xyz
- XYZ/ISE/4/4C_A_2.xyz
- XYZ/ISE/4/4c_B_1.xyz
- XYZ/ISE/4/4c_B_2.xyz
- XYZ/ISE/4/4c_C_1.xyz
- XYZ/ISE/4/4c_C_2.xyz
- XYZ/ISE/4/4_A_1.xyz
- XYZ/ISE/4/4_A_2.xyz
- XYZ/ISE/4/4_B_1.xyz
- XYZ/ISE/4/4_B_2.xyz
- XYZ/ISE/4/4_C_1.xyz
- XYZ/ISE/4/4_C_2.xyz
- XYZ/ISE/4/4_D_1.xyz
- XYZ/ISE/4/4_D_2.xyz
- XYZ/ISE/5/
- XYZ/ISE/5/5_A_1.xyz
- XYZ/ISE/5/5_A_2.xyz
- XYZ/ISE/5/5_B_1.xyz
- XYZ/ISE/5/5_B_2.xyz
- XYZ/ISE/5/5_C_1.xyz
- XYZ/ISE/5/5_C_2.xyz
- XYZ/ISE/5/5_D_1.xyz
- XYZ/ISE/5/5_D_2.xyz
- XYZ/ISE/6/
- XYZ/ISE/6/6a_A_1.xyz
- XYZ/ISE/6/6a_A_2.xyz
- XYZ/ISE/6/6a_B_1.xyz
- XYZ/ISE/6/6a_B_2.xyz
- XYZ/ISE/6/6a_C_1.xyz
- XYZ/ISE/6/6a_C_2.xyz
- XYZ/ISE/6/6a_D_1.xyz
- XYZ/ISE/6/6a_D_2.xyz
- XYZ/ISE/6/6a_E_1.xyz
- XYZ/ISE/6/6a_E_2.xyz
- XYZ/ISE/6/6b_A_1.xyz
- XYZ/ISE/6/6b_A_2.xyz
- XYZ/ISE/6/6b_B_1.xyz
- XYZ/ISE/6/6b_B_2.xyz
- XYZ/ISE/6/6b_C_1.xyz
- XYZ/ISE/6/6b_C_2.xyz
- XYZ/ISE/6/6b_D_1.xyz
- XYZ/ISE/6/6b_D_2.xyz
- XYZ/ISE/6/6b_E_1.xyz
- XYZ/ISE/6/6b_E_2.xyz
- XYZ/ISE/6/6c_A_1.xyz
- XYZ/ISE/6/6c_A_2.xyz
- XYZ/ISE/6/6c_B_1.xyz
- XYZ/ISE/6/6c_B_2.xyz
- XYZ/ISE/6/6c_C_1.xyz
- XYZ/ISE/6/6c_C_2.xyz
- XYZ/ISE/6/6c_D_1.xyz
- XYZ/ISE/6/6c_D_2.xyz
- XYZ/ISE/6/6_A_1.xyz
- XYZ/ISE/6/6_A_2.xyz
- XYZ/ISE/6/6_B_1.xyz
- XYZ/ISE/6/6_B_2.xyz
- XYZ/ISE/6/6_C_1.xyz
- XYZ/ISE/6/6_C_2.xyz
- XYZ/ISE/6/6_D_1.xyz
- XYZ/ISE/6/6_D_2.xyz
- XYZ/ISE/6/6_E_1.xyz
- XYZ/ISE/6/6_E_2.xyz
- XYZ/ISE/7/
- XYZ/ISE/7/7_A_1.xyz
- XYZ/ISE/7/7_A_2.xyz
- XYZ/ISE/7/7_B_1.xyz
- XYZ/ISE/7/7_B_2.xyz
- XYZ/ISE/7/7_C_1.xyz
- XYZ/ISE/7/7_C_2.xyz
- XYZ/ISE/7/7_D_1.xyz
- XYZ/ISE/7/7_D_2.xyz
- XYZ/ISE/7/7_E_1.xyz
- XYZ/ISE/7/7_E_2.xyz
- XYZ/ISE/8/
- XYZ/ISE/8/8c_A_1.xyz
- XYZ/ISE/8/8c_A_2.xyz
- XYZ/ISE/8/8c_B_1.xyz
- XYZ/ISE/8/8c_B_2.xyz
- XYZ/ISE/8/8c_C_1.xyz
- XYZ/ISE/8/8c_C_2.xyz
- XYZ/ISE/8/8c_D_1.xyz
- XYZ/ISE/8/8c_D_2.xyz
- XYZ/ISE/8/8c_E_1.xyz
- XYZ/ISE/8/8c_E_2.xyz
- XYZ/ISE/8/8_A_1.xyz
- XYZ/ISE/8/8_A_2.xyz
- XYZ/ISE/8/8_B_1.xyz
- XYZ/ISE/8/8_B_2.xyz
- XYZ/ISE/8/8_C_1.xyz
- XYZ/ISE/8/8_C_2.xyz
- XYZ/ISE/8/8_D_1.xyz
- XYZ/ISE/8/8_D_2.xyz
- XYZ/ISE/8/8_E_1.xyz
- XYZ/ISE/8/8_E_2.xyz
- XYZ/ISE/8/8_F_1.xyz
- XYZ/ISE/8/8_F_2.xyz
- XYZ/ISE/Cartesian_Coordinates for JACS/
- XYZ/ISE/m11/
- XYZ/ISE/m11/m11_A_1.xyz
- XYZ/ISE/m11/m11_A_2.xyz
- XYZ/ISE/m11/m11_B_1.xyz
- XYZ/ISE/m11/m11_B_2.xyz
- XYZ/ISE/m11/m11_C_1.xyz
- XYZ/ISE/m11/m11_C_2.xyz
- XYZ/ISE/m11/m11_D_1.xyz
- XYZ/ISE/m11/m11_D_2.xyz
- XYZ/ISE/m11/m11_E_1.xyz
- XYZ/ISE/m11/m11_E_2.xyz
- XYZ/ISE/m11/m11_F_1.xyz
- XYZ/ISE/m11/m11_F_2.xyz
- XYZ/ISE/m12/
- XYZ/ISE/m12/m12_A_1.xyz
- XYZ/ISE/m12/m12_A_2.xyz
- XYZ/ISE/m12/m12_B_1.xyz
- XYZ/ISE/m12/m12_B_2.xyz
- XYZ/ISE/m12/m12_C_1.xyz
- XYZ/ISE/m12/m12_C_2.xyz
- XYZ/ISE/m12/m12_D_1.xyz
- XYZ/ISE/m12/m12_D_2.xyz
- XYZ/ISE/m12/m12_E_1.xyz
- XYZ/ISE/m12/m12_E_2.xyz
- XYZ/ISE/m12/m12_F_1.xyz
- XYZ/ISE/m12/m12_F_2.xyz
- XYZ/ISE/Revised_ISE/
- XYZ/ISE/Revised_ISE/1_B_1.xyz
- XYZ/ISE/Revised_ISE/1_B_2.xyz
- XYZ/ISE/Revised_ISE/2a_B_1.xyz
- XYZ/ISE/Revised_ISE/2a_B_2.xyz
- XYZ/ISE/Revised_ISE/2b_B_1.xyz
- XYZ/ISE/Revised_ISE/2b_B_2.xyz
- XYZ/ISE/Revised_ISE/2_B_1.xyz
- XYZ/ISE/Revised_ISE/2_B_2.xyz
- XYZ/ISE/Revised_ISE/4c_C_1.xyz
- XYZ/ISE/Revised_ISE/4c_C_2.xyz
