# Supplementary material for: Indoloindolizines: The Complete Story of a Polycyclic Aromatic Scaffold from Theoretical Design to Organic Field-Effect Transistor Applications
Source: J Am Chem Soc. 2025 Jan 14;147(7):5996–6005. doi: 10.1021/jacs.4c16189 (PMC11848911; doi:10.1021/jacs.4c16189)
Supplement: Supplementary file 2 — ja4c16189_si_002.zip [file ja4c16189_si_002.zip › XYZ/I1.xyz]

C       -1.768401000      5.178358000      0.000113000
C       -0.736979000      6.096690000     -0.000562000
C        0.592442000      5.657162000     -0.001052000
C        0.875850000      4.305284000     -0.000805000
C        6.955812000     -2.459995000     -0.309109000
C        6.668608000     -0.113473000      1.671355000
C        6.596842000      0.417162000     -1.363436000
C       -6.239701000     -2.447314000     -1.544265000
C       -6.068352000      0.221631000      0.002450000
C       -6.240335000     -2.452109000      1.541137000
Si      -5.610348000     -1.596403000     -0.000105000
Si       6.161306000     -0.791753000      0.000042000
C       -3.763292000     -1.668099000      0.000234000
C        4.329239000     -1.023386000      0.001093000
C       -2.552563000     -1.598509000      0.000496000
C        3.127269000     -1.188045000      0.000162000
C       -0.161530000      3.361384000     -0.000033000
C       -1.500379000      3.800236000      0.000354000
C       -2.558589000      2.815392000      0.000913000
C       -2.284775000      1.501254000      0.000984000
C        1.278326000      1.223561000      0.000286000
C        0.108409000      1.938557000      0.000293000
N       -0.973588000      1.050171000      0.000614000
C        1.706124000     -1.326838000      0.000055000
C        0.923648000     -0.152451000      0.000439000
C       -0.478558000     -0.247426000      0.000641000
C       -1.127850000     -1.498930000      0.000645000
C        1.889582000     -3.839578000     -0.001202000
C        1.077886000     -2.571829000     -0.000294000
C       -0.336081000     -2.656202000      0.000357000
C       -0.978265000     -4.018240000      0.000116000
H       -2.800492000      5.515418000      0.000442000
H       -0.956348000      7.159118000     -0.000765000
H        1.402407000      6.378650000     -0.001684000
H        1.907903000      3.971321000     -0.001312000
H        6.645712000     -2.875855000     -1.272074000
H        8.046921000     -2.371045000     -0.319064000
H        6.686577000     -3.179018000      0.470006000
H        6.186942000      0.847614000      1.873249000
H        7.751832000      0.040324000      1.711438000
H        6.398294000     -0.800482000      2.478362000
H        7.678395000      0.583140000     -1.399603000
H        6.282913000      0.043027000     -2.342065000
H        6.115374000      1.386375000     -1.204179000
H       -5.940171000     -3.499000000     -1.568686000
H       -7.333084000     -2.410603000     -1.584326000
H       -5.855274000     -1.966761000     -2.448346000
H       -5.675909000      0.729987000      0.888336000
H       -7.155830000      0.346041000      0.002392000
H       -5.675563000      0.732521000     -0.881830000
H       -7.333744000     -2.415907000      1.580807000
H       -5.940413000     -3.503751000      1.562584000
H       -5.856488000     -1.974118000      2.446826000
H       -3.593534000      3.136205000      0.001193000
H       -3.047756000      0.739737000      0.001278000
H        2.279950000      1.625191000     -0.000216000
H        1.672397000     -4.450004000      0.880372000
H        1.663326000     -4.454628000     -0.877163000
H        2.958518000     -3.629160000     -0.007187000
H       -0.681561000     -4.593280000     -0.882218000
H       -0.670777000     -4.598789000      0.875013000
H       -2.065136000     -3.954770000      0.006817000
