# Supplementary material for: Indoloindolizines: The Complete Story of a Polycyclic Aromatic Scaffold from Theoretical Design to Organic Field-Effect Transistor Applications
Source: J Am Chem Soc. 2025 Jan 14;147(7):5996–6005. doi: 10.1021/jacs.4c16189 (PMC11848911; doi:10.1021/jacs.4c16189)
Supplement: Supplementary file 2 — ja4c16189_si_002.zip [file ja4c16189_si_002.zip › XYZ/I10.xyz]

C        1.224805000      3.379453000     -0.000834000
C       -0.202538000      3.511188000     -0.000151000
C       -0.988942000      2.364414000      0.000047000
C       -0.429390000      1.081989000     -0.000368000
C        1.002900000      0.949100000     -0.000972000
C        1.787972000      2.109255000     -0.001195000
C       -1.267571000     -0.089633000     -0.000195000
C       -0.650741000     -1.323494000     -0.000566000
C        0.778518000     -1.472768000     -0.001271000
C        1.596618000     -0.352201000     -0.001370000
N       -1.186138000     -2.612450000     -0.000446000
C       -0.122752000     -3.533068000     -0.001204000
C        1.075254000     -2.861900000     -0.001690000
C       -2.499541000     -3.025356000      0.000480000
C       -2.799062000     -4.343610000      0.000438000
C       -1.747561000     -5.314772000     -0.000530000
C       -0.449141000     -4.922300000     -0.001304000
C        2.024985000      4.567946000     -0.001133000
C        1.443562000      5.797355000     -0.000749000
C        0.020727000      5.928405000     -0.000015000
C       -0.773846000      4.824496000      0.000263000
C        3.008524000     -0.514948000     -0.001401000
C       -2.681611000      0.067207000      0.000192000
C        4.213358000     -0.664480000     -0.000729000
C       -3.885050000      0.218357000      0.000436000
Si       6.047094000     -0.880328000      0.001037000
C        6.415130000     -2.713124000     -0.120362000
C        6.746264000      0.039380000     -1.474140000
C        6.719978000     -0.170243000      1.599157000
Si      -5.733727000      0.302242000      0.000783000
C       -6.280430000      1.204278000     -1.545336000
C       -6.344148000     -1.469398000      0.006119000
C       -6.279665000      1.213461000      1.541762000
H       -2.069135000      2.468743000      0.000533000
H        2.869001000      2.010056000     -0.001820000
H        2.054646000     -3.314935000     -0.002388000
H       -3.246195000     -2.247223000      0.001243000
H       -3.837333000     -4.648254000      0.001184000
H       -1.997464000     -6.369861000     -0.000598000
H        0.363910000     -5.638347000     -0.001988000
H        3.106271000      4.466990000     -0.001742000
H        2.058609000      6.691283000     -0.000995000
H       -0.421313000      6.919283000      0.000299000
H       -1.855551000      4.921275000      0.000802000
H        7.495628000     -2.889273000     -0.123305000
H        5.989704000     -3.260985000      0.725398000
H        6.004356000     -3.140877000     -1.039433000
H        7.835893000     -0.061366000     -1.509145000
H        6.511014000      1.106531000     -1.425036000
H        6.343778000     -0.350267000     -2.413506000
H        6.484606000      0.894015000      1.691355000
H        6.301678000     -0.683243000      2.469842000
H        7.808922000     -0.276483000      1.638937000
H       -7.372548000      1.266076000     -1.587593000
H       -5.887335000      2.224635000     -1.570045000
H       -5.938999000      0.690035000     -2.448085000
H       -7.438226000     -1.501619000      0.006074000
H       -5.995887000     -2.007204000      0.892989000
H       -5.995680000     -2.012620000     -0.877371000
H       -5.937339000      0.704913000      2.447388000
H       -5.887037000      2.234137000      1.559936000
H       -7.371781000      1.275017000      1.584437000
