# Supplementary material for: Indoloindolizines: The Complete Story of a Polycyclic Aromatic Scaffold from Theoretical Design to Organic Field-Effect Transistor Applications
Source: J Am Chem Soc. 2025 Jan 14;147(7):5996–6005. doi: 10.1021/jacs.4c16189 (PMC11848911; doi:10.1021/jacs.4c16189)
Supplement: Supplementary file 2 — ja4c16189_si_002.zip [file ja4c16189_si_002.zip › XYZ/I2.xyz]

C        0.024710000     -4.333153000      0.149038000
C       -2.800735000     -3.777041000      0.279282000
C       -0.438045000     -2.902418000      0.223132000
C       -1.825481000     -2.630934000      0.255177000
C        0.499665000     -1.859621000      0.205299000
C        0.027751000     -0.534747000      0.309438000
C       -1.344675000     -0.255838000      0.208992000
C       -2.278772000     -1.310594000      0.199385000
N        0.701066000      0.682328000      0.300625000
C       -0.239201000      1.691657000      0.069847000
C       -1.494204000      1.152516000      0.042963000
C        1.960449000      1.014589000      0.841074000
C        2.470364000      2.301084000      0.587914000
C        1.621854000      3.298865000     -0.083752000
C        0.249494000      3.027008000     -0.224727000
C       -3.665064000     -0.979594000      0.112897000
C        1.870819000     -2.107139000     -0.098401000
C       -4.829255000     -0.647222000      0.036049000
C        3.033183000     -2.227429000     -0.420063000
Si      -6.597183000     -0.127201000     -0.087043000
C       -6.631134000      1.729892000     -0.332942000
C       -7.368979000     -1.007063000     -1.549979000
C       -7.463384000     -0.604584000      1.504123000
Si       4.817887000     -2.103463000     -0.876088000
C        5.848558000     -2.535373000      0.627463000
C        5.173163000     -3.288212000     -2.282563000
C        5.099999000     -0.326004000     -1.396175000
C        2.638840000      0.146750000      1.697580000
C        3.872148000      0.500221000      2.215664000
C        4.436000000      1.733015000      1.899865000
C        3.726285000      2.625524000      1.115624000
C        2.103168000      4.544455000     -0.508905000
C        1.246514000      5.503810000     -1.018377000
C       -0.121561000      5.242384000     -1.114328000
C       -0.612113000      4.009749000     -0.727910000
H       -0.383801000     -4.920533000      0.976099000
H       -0.310617000     -4.811703000     -0.776612000
H        1.110660000     -4.408561000      0.188220000
H       -2.668130000     -4.431394000     -0.587418000
H       -2.658851000     -4.396270000      1.170062000
H       -3.831562000     -3.424224000      0.278206000
H       -2.419802000      1.676921000     -0.139784000
H       -7.662066000      2.089620000     -0.411740000
H       -6.158911000      2.250269000      0.505339000
H       -6.105608000      2.019017000     -1.247666000
H       -8.420802000     -0.723219000     -1.658105000
H       -7.327067000     -2.093291000     -1.428193000
H       -6.856521000     -0.753424000     -2.482350000
H       -7.423403000     -1.685016000      1.670064000
H       -7.006227000     -0.114651000      2.368554000
H       -8.517397000     -0.310290000      1.471115000
H        6.916010000     -2.465313000      0.394626000
H        5.641724000     -1.852575000      1.455920000
H        5.647592000     -3.554231000      0.970907000
H        6.222084000     -3.218329000     -2.588259000
H        4.554822000     -3.065124000     -3.156750000
H        4.980094000     -4.324369000     -1.989701000
H        4.503329000     -0.075563000     -2.278138000
H        4.820997000      0.364451000     -0.594939000
H        6.152710000     -0.152572000     -1.641977000
H        2.193012000     -0.795308000      1.981396000
H        4.384507000     -0.182777000      2.884310000
H        5.404049000      2.013772000      2.299708000
H        4.141612000      3.611341000      0.944244000
H        3.161048000      4.770746000     -0.446719000
H        1.642035000      6.460125000     -1.343401000
H       -0.795658000      5.995131000     -1.508358000
H       -1.669340000      3.793033000     -0.835289000
