# Supplementary material for: Indoloindolizines: The Complete Story of a Polycyclic Aromatic Scaffold from Theoretical Design to Organic Field-Effect Transistor Applications
Source: J Am Chem Soc. 2025 Jan 14;147(7):5996–6005. doi: 10.1021/jacs.4c16189 (PMC11848911; doi:10.1021/jacs.4c16189)
Supplement: Supplementary file 2 — ja4c16189_si_002.zip [file ja4c16189_si_002.zip › XYZ/I4.xyz]

C       -1.063826000     -3.319560000      0.001653000
C        1.806320000     -3.187139000      0.001294000
C       -0.399663000     -1.968037000      0.001636000
C        1.017186000     -1.905312000      0.001559000
C       -1.169569000     -0.797913000      0.001351000
C       -0.499508000      0.442955000      0.001068000
C        0.906314000      0.519534000      0.000671000
C        1.667075000     -0.672922000      0.001110000
N       -0.979313000      1.746871000      0.000755000
C        0.122989000      2.621723000     -0.000040000
C        1.285697000      1.884395000     -0.000035000
C       -2.271402000      2.226182000      0.001442000
C       -2.505243000      3.558409000      0.001234000
C       -1.412912000      4.481474000      0.000199000
C       -0.135190000      4.023070000     -0.000448000
C        3.090195000     -0.559513000      0.001287000
C       -2.595925000     -0.870816000      0.000896000
C        4.294902000     -0.414883000      0.003002000
C       -3.807708000     -0.918841000      0.000365000
Si       6.129499000     -0.208030000     -0.000716000
C        6.873603000     -1.628652000     -0.969691000
C        6.528131000      1.433220000     -0.811670000
C        6.729905000     -0.232115000      1.774154000
Si      -5.654061000     -0.828367000     -0.000990000
C       -6.292022000     -1.667492000      1.546081000
C       -6.096519000      0.993326000     -0.010493000
C       -6.290340000     -1.684666000     -1.539291000
H       -0.772338000     -3.902544000      0.880522000
H       -2.149583000     -3.238160000      0.001182000
H       -0.771536000     -3.902860000     -0.876740000
H        2.878799000     -2.996178000      0.002775000
H        1.571951000     -3.796639000      0.879014000
H        1.574327000     -3.794651000     -0.878455000
H        2.288949000      2.282776000     -0.001260000
H       -3.055873000      1.486500000      0.002126000
H       -3.529239000      3.909597000      0.001825000
H       -1.612906000      5.547055000      0.000027000
H        0.712738000      4.698005000     -0.001213000
H        7.964966000     -1.546693000     -0.997224000
H        6.622533000     -2.592614000     -0.517613000
H        6.512790000     -1.637524000     -2.002213000
H        7.610209000      1.597735000     -0.836641000
H        6.076303000      2.266307000     -0.265396000
H        6.160664000      1.467698000     -1.841281000
H        6.480212000     -1.176792000      2.265744000
H        7.817350000     -0.111480000      1.813990000
H        6.282057000      0.578173000      2.356585000
H       -7.385047000     -1.620547000      1.585150000
H       -6.002150000     -2.721751000      1.575037000
H       -5.903879000     -1.186767000      2.448492000
H       -7.182928000      1.126728000     -0.012226000
H       -5.698811000      1.495453000     -0.897531000
H       -5.700706000      1.503838000      0.872633000
H       -5.901860000     -1.213689000     -2.446667000
H       -5.999495000     -2.738933000     -1.556327000
H       -7.383377000     -1.639150000     -1.579719000
