# Supplementary material for: Indoloindolizines: The Complete Story of a Polycyclic Aromatic Scaffold from Theoretical Design to Organic Field-Effect Transistor Applications
Source: J Am Chem Soc. 2025 Jan 14;147(7):5996–6005. doi: 10.1021/jacs.4c16189 (PMC11848911; doi:10.1021/jacs.4c16189)
Supplement: Supplementary file 2 — ja4c16189_si_002.zip [file ja4c16189_si_002.zip › XYZ/I5.xyz]

C        2.720877000      0.204937000     -1.693157000
C        3.966621000      0.493397000     -2.223092000
C        4.590183000      1.701791000     -1.928056000
C        3.929210000      2.636876000     -1.150035000
C        2.420364000      4.639994000      0.482131000
C        1.617646000      5.643614000      0.995181000
C        0.238865000      5.455245000      1.102163000
C       -0.318068000      4.248876000      0.722112000
C       -6.564118000      2.207157000      0.332231000
C       -7.344959000     -0.509150000      1.570989000
C       -7.435724000     -0.127992000     -1.486772000
C        5.786034000     -2.643284000     -0.611115000
C        5.094447000     -3.320196000      2.314762000
C        5.176741000     -0.368691000      1.388119000
Si       4.796102000     -2.135560000      0.895708000
Si      -6.562655000      0.348240000      0.100701000
C        3.002090000     -2.163841000      0.454417000
C       -4.802941000     -0.203346000     -0.020176000
C        1.846282000     -1.972233000      0.143259000
C       -3.644753000     -0.557113000     -0.095625000
C        0.488180000      3.223322000      0.214357000
C        1.871919000      3.421095000      0.063080000
C        2.664359000      2.378055000     -0.609572000
C        2.090075000      1.115877000     -0.845636000
C       -1.353829000      1.451522000     -0.053744000
C       -0.072258000      1.914155000     -0.073876000
N        0.818860000      0.855429000     -0.293435000
C       -2.277929000     -0.944686000     -0.185509000
C       -1.291395000      0.031425000     -0.205520000
C        0.086137000     -0.328515000     -0.287089000
C        0.495599000     -1.648581000     -0.159090000
C       -2.859748000     -3.357316000     -0.246416000
C       -1.893205000     -2.315268000     -0.224049000
C       -0.510864000     -2.664015000     -0.179296000
C       -0.156996000     -4.039086000     -0.131916000
C       -1.112874000     -5.016666000     -0.157638000
C       -2.483059000     -4.671075000     -0.219360000
H        2.230312000     -0.719373000     -1.960907000
H        4.441881000     -0.222497000     -2.884641000
H        5.567550000      1.931011000     -2.337782000
H        4.391737000      3.604038000     -0.993814000
H        3.488118000      4.810578000      0.412575000
H        2.065077000      6.578429000      1.315311000
H       -0.391556000      6.242808000      1.500042000
H       -1.383907000      4.086866000      0.839132000
H       -6.084926000      2.713082000     -0.510887000
H       -7.588863000      2.584375000      0.409803000
H       -6.032489000      2.494540000      1.243926000
H       -7.319368000     -1.596724000      1.457184000
H       -8.392275000     -0.208807000      1.678202000
H       -6.827496000     -0.256323000      2.500767000
H       -6.971324000      0.348495000     -2.354817000
H       -7.412207000     -1.210096000     -1.644599000
H       -8.485121000      0.182559000     -1.455817000
H        5.610135000     -1.960627000     -1.446778000
H        6.857824000     -2.630133000     -0.388320000
H        5.525347000     -3.653564000     -0.939257000
H        4.497060000     -3.051218000      3.190537000
H        6.148200000     -3.305777000      2.611333000
H        4.840809000     -4.347356000      2.037012000
H        6.239228000     -0.248394000      1.623242000
H        4.928053000      0.324411000      0.579151000
H        4.601727000     -0.074763000      2.271021000
H       -2.247942000      2.030427000      0.119466000
H       -3.910613000     -3.090664000     -0.283827000
H        0.893625000     -4.305277000     -0.085923000
H       -0.820623000     -6.061108000     -0.132350000
H       -3.235690000     -5.452149000     -0.241035000
