# Supplementary material for: Indoloindolizines: The Complete Story of a Polycyclic Aromatic Scaffold from Theoretical Design to Organic Field-Effect Transistor Applications
Source: J Am Chem Soc. 2025 Jan 14;147(7):5996–6005. doi: 10.1021/jacs.4c16189 (PMC11848911; doi:10.1021/jacs.4c16189)
Supplement: Supplementary file 2 — ja4c16189_si_002.zip [file ja4c16189_si_002.zip › XYZ/I6.xyz]

C       -0.154730000     -4.845053000     -0.002077000
C        1.257187000     -4.743831000     -0.002384000
C        1.856274000     -3.516675000     -0.002079000
C        1.085835000     -2.319965000     -0.001585000
C       -0.338363000     -2.421220000     -0.001346000
C       -0.925807000     -3.717015000     -0.001504000
C        1.706701000     -1.042344000     -0.001266000
C        0.909585000      0.097635000     -0.001215000
C       -0.512594000     -0.015321000     -0.001504000
C       -1.153027000     -1.246702000     -0.000996000
C        1.239225000      1.482743000     -0.000783000
C        0.061062000      2.178192000     -0.001011000
N       -1.015317000      1.281652000     -0.001712000
C       -0.224228000      3.599188000     -0.000552000
C       -1.567564000      4.023523000     -0.001721000
C       -2.618047000      3.029159000     -0.003663000
C       -2.331219000      1.718334000     -0.003686000
C       -2.571270000     -1.375328000      0.000333000
C        3.123191000     -0.901658000     -0.000754000
C       -3.778577000     -1.490781000      0.001943000
C        4.327800000     -0.755499000      0.000142000
Si      -5.628477000     -1.488278000      0.002185000
C       -6.221925000     -2.413108000     -1.512886000
C       -6.221473000     -2.316907000      1.572235000
C       -6.149724000      0.311348000     -0.052598000
Si       6.160943000     -0.523934000      0.001634000
C        6.865035000     -1.419543000     -1.485437000
C        6.506396000      1.314405000     -0.100201000
C        6.840888000     -1.244085000      1.591727000
C        0.804727000      4.551194000      0.001100000
C        0.508797000      5.900626000      0.001633000
C       -0.824598000      6.326086000      0.000491000
C       -1.848243000      5.398431000     -0.001209000
H       -0.625341000     -5.822533000     -0.002335000
H        1.862584000     -5.644109000     -0.002874000
H        2.938048000     -3.436489000     -0.002366000
H       -2.006993000     -3.799227000     -0.001348000
H        2.234583000      1.898881000     -0.000339000
H       -3.655402000      3.341269000     -0.005289000
H       -3.086043000      0.948524000     -0.005473000
H       -7.315817000     -2.421780000     -1.553499000
H       -5.856353000     -1.947147000     -2.432238000
H       -5.880350000     -3.452125000     -1.503161000
H       -7.315360000     -2.321910000      1.614016000
H       -5.854928000     -1.794836000      2.460558000
H       -5.880838000     -3.354804000      1.627087000
H       -5.773827000      0.860548000      0.815915000
H       -5.774956000      0.806370000     -0.953476000
H       -7.240787000      0.398575000     -0.054360000
H        7.953427000     -1.307002000     -1.521878000
H        6.641052000     -2.489533000     -1.447959000
H        6.456211000     -1.023168000     -2.419219000
H        7.584601000      1.503973000     -0.103270000
H        6.075971000      1.847499000      0.752445000
H        6.088520000      1.747022000     -1.013791000
H        6.617019000     -2.311706000      1.672430000
H        7.928606000     -1.126575000      1.632479000
H        6.417374000     -0.744784000      2.467820000
H        1.839700000      4.226802000      0.002027000
H        1.311524000      6.629928000      0.002970000
H       -1.054341000      7.386288000      0.000922000
H       -2.883072000      5.726486000     -0.002147000
