# Supplementary material for: Indoloindolizines: The Complete Story of a Polycyclic Aromatic Scaffold from Theoretical Design to Organic Field-Effect Transistor Applications
Source: J Am Chem Soc. 2025 Jan 14;147(7):5996–6005. doi: 10.1021/jacs.4c16189 (PMC11848911; doi:10.1021/jacs.4c16189)
Supplement: Supplementary file 2 — ja4c16189_si_002.zip [file ja4c16189_si_002.zip › XYZ/I8.xyz]

C        0.272573000     -4.152128000     -0.001459000
C       -1.141666000     -4.076320000     -0.002392000
C       -1.764391000     -2.861453000     -0.002511000
C       -1.017561000     -1.648575000     -0.001718000
C        0.408970000     -1.725263000     -0.001007000
C        1.021430000     -3.009815000     -0.000842000
C       -1.662735000     -0.384704000     -0.001938000
C       -0.888875000      0.775813000     -0.001881000
C        0.536795000      0.682828000     -0.000703000
C        1.199785000     -0.536183000     -0.000606000
C       -1.243449000      2.149947000     -0.002896000
C       -0.072443000      2.869122000     -0.002175000
N        1.023969000      1.988298000     -0.000472000
C        0.199827000      4.269470000     -0.002888000
C        1.482040000      4.712468000     -0.001219000
C        2.568697000      3.781254000      0.001542000
C        2.320950000      2.452288000      0.001903000
C        2.620385000     -0.636029000     -0.000547000
C       -3.081370000     -0.274074000     -0.001562000
C        3.829668000     -0.727753000     -0.000738000
C       -4.289454000     -0.156957000      0.001345000
Si       5.679893000     -0.702666000      0.001626000
Si      -6.128461000      0.013661000      0.001780000
C        6.181235000      1.102441000      0.054381000
C        6.279836000     -1.619149000      1.519100000
C        6.283068000     -1.527280000     -1.566546000
C       -6.719436000      0.021249000      1.779804000
C       -6.562249000      1.626282000     -0.847311000
C       -6.846158000     -1.445705000     -0.928322000
H        0.761013000     -5.120780000     -0.001290000
H       -1.730170000     -4.987813000     -0.003159000
H       -2.847540000     -2.802750000     -0.003605000
H        2.104086000     -3.070850000     -0.000161000
H       -0.640600000      4.953286000     -0.004756000
H        1.691848000      5.776210000     -0.001753000
H        3.594934000      4.124726000      0.003480000
H        3.097477000      1.704059000      0.004273000
H        7.271309000      1.201105000      0.056336000
H        5.800036000      1.646528000     -0.815019000
H        5.801175000      1.594671000      0.954549000
H        7.373670000     -1.616455000      1.561789000
H        5.948961000     -2.661619000      1.509998000
H        5.907728000     -1.155843000      2.437160000
H        5.911689000     -1.010735000     -2.456081000
H        7.376978000     -1.520358000     -1.607304000
H        5.953806000     -2.568902000     -1.619911000
H       -7.808922000      0.120767000      1.822213000
H       -6.448165000     -0.905743000      2.293085000
H       -6.285500000      0.854601000      2.339764000
H       -7.647443000      1.769020000     -0.870509000
H       -6.200532000      1.642291000     -1.879386000
H       -6.124240000      2.481211000     -0.324044000
H       -6.488969000     -1.473101000     -1.961738000
H       -6.573892000     -2.392643000     -0.453171000
H       -7.939056000     -1.386639000     -0.953277000
H       -2.240352000      2.563095000     -0.004744000
