# Supplementary material for: Indoloindolizines: The Complete Story of a Polycyclic Aromatic Scaffold from Theoretical Design to Organic Field-Effect Transistor Applications
Source: J Am Chem Soc. 2025 Jan 14;147(7):5996–6005. doi: 10.1021/jacs.4c16189 (PMC11848911; doi:10.1021/jacs.4c16189)
Supplement: Supplementary file 2 — ja4c16189_si_002.zip [file ja4c16189_si_002.zip › XYZ/I9.xyz]

C       -2.786799000      5.719791000     -0.002712000
C       -1.909825000      6.787476000     -0.002089000
C       -0.528616000      6.562438000     -0.001628000
C       -0.038337000      5.270705000     -0.001758000
C        6.137670000      2.859107000     -0.079549000
C        6.831410000      0.203073000     -1.490189000
C        6.786061000      0.345072000      1.587981000
C       -6.322126000      0.007175000     -0.030270000
C       -5.958088000     -2.614483000      1.565301000
C       -5.949238000     -2.676025000     -1.520282000
Si      -5.511908000     -1.682469000      0.004525000
Si       6.021997000      0.991343000      0.004213000
C       -3.686223000     -1.384492000      0.003435000
C        4.232712000      0.531174000     -0.000790000
C       -2.511575000     -1.081907000      0.001347000
C        3.058355000      0.224680000     -0.002076000
C       -0.916769000      4.178558000     -0.002342000
C       -2.307945000      4.401012000     -0.002840000
C       -3.202096000      3.263650000     -0.003631000
C       -2.725715000      2.009220000     -0.003381000
C        0.841654000      2.302103000     -0.002649000
C       -0.425517000      2.814530000     -0.002430000
N       -1.360642000      1.770334000     -0.002260000
C        1.678704000     -0.119461000     -0.002652000
C        0.723721000      0.881638000     -0.002613000
C       -0.674636000      0.558562000     -0.002101000
C       -1.129537000     -0.744396000     -0.000967000
C        2.183677000     -2.535849000     -0.003325000
C        1.256207000     -1.487598000     -0.002573000
C       -0.147540000     -1.799839000     -0.001647000
C       -0.537814000     -3.143026000     -0.001438000
C        0.389272000     -4.180192000     -0.002347000
C        1.787861000     -3.868388000     -0.003348000
C        2.733183000     -4.944427000     -0.004420000
C        2.313427000     -6.238188000     -0.004525000
C        0.919163000     -6.549005000     -0.003517000
C       -0.009910000     -5.555400000     -0.002447000
H       -3.858518000      5.892953000     -0.003100000
H       -2.292734000      7.802469000     -0.001968000
H        0.158469000      7.401521000     -0.001142000
H        1.032963000      5.101530000     -0.001365000
H        5.643733000      3.326674000      0.777111000
H        7.184271000      3.180219000     -0.078102000
H        5.670866000      3.245888000     -0.989994000
H        6.741706000     -0.886744000     -1.461880000
H        7.897463000      0.449916000     -1.525079000
H        6.376070000      0.553497000     -2.420823000
H        6.304626000      0.780005000      2.468476000
H        6.694780000     -0.742699000      1.658163000
H        7.851167000      0.594693000      1.630909000
H       -6.035535000      0.567494000     -0.925242000
H       -7.412625000     -0.087244000     -0.031810000
H       -6.041179000      0.600899000      0.844766000
H       -5.452492000     -3.583398000      1.608619000
H       -7.036447000     -2.798432000      1.606735000
H       -5.680117000     -2.049496000      2.459481000
H       -7.027295000     -2.861876000     -1.560850000
H       -5.665805000     -2.147434000     -2.434741000
H       -5.443317000     -3.645778000     -1.521366000
H       -4.273831000      3.420636000     -0.004566000
H       -3.359528000      1.137042000     -0.004177000
H        1.764091000      2.861448000     -0.002874000
H        3.243065000     -2.298329000     -0.004122000
H       -1.595607000     -3.385200000     -0.000753000
H        3.792740000     -4.706409000     -0.005238000
H        3.037349000     -7.046456000     -0.005392000
H        0.606705000     -7.588076000     -0.003625000
H       -1.070420000     -5.789615000     -0.001715000
