# Supplementary material for: Indoloindolizines: The Complete Story of a Polycyclic Aromatic Scaffold from Theoretical Design to Organic Field-Effect Transistor Applications
Source: J Am Chem Soc. 2025 Jan 14;147(7):5996–6005. doi: 10.1021/jacs.4c16189 (PMC11848911; doi:10.1021/jacs.4c16189)
Supplement: Supplementary file 2 — ja4c16189_si_002.zip [file ja4c16189_si_002.zip › XYZ/ISE/1/1_A_1.xyz]

19
C9NH9
C       -0.156960000     -2.288653000     -0.051013000
C       -1.541757000     -1.969045000     -0.123496000
C       -1.942483000     -0.680073000     -0.250496000
N       -1.003599000      0.319446000     -0.309023000
C        0.375939000      0.042626000     -0.240578000
C        0.796631000     -1.308034000     -0.107488000
C       -1.182433000      1.673603000     -0.434593000
C        0.062342000      2.267432000     -0.447501000
C        1.039897000      1.261077000     -0.327375000
C        2.265759000     -1.603703000     -0.034469000
H        0.142621000     -3.323265000      0.050266000
H       -2.287330000     -2.749119000     -0.078263000
H       -2.974912000     -0.370810000     -0.310906000
H       -2.169142000      2.096493000     -0.503095000
H        0.241263000      3.326169000     -0.535752000
H        2.106973000      1.397299000     -0.305486000
H        2.727130000     -1.098505000      0.817423000
H        2.444280000     -2.673103000      0.065791000
H        2.782855000     -1.253109000     -0.930796000
