# Supplementary material for: Indoloindolizines: The Complete Story of a Polycyclic Aromatic Scaffold from Theoretical Design to Organic Field-Effect Transistor Applications
Source: J Am Chem Soc. 2025 Jan 14;147(7):5996–6005. doi: 10.1021/jacs.4c16189 (PMC11848911; doi:10.1021/jacs.4c16189)
Supplement: Supplementary file 2 — ja4c16189_si_002.zip [file ja4c16189_si_002.zip › XYZ/ISE/1/1_A_2.xyz]

19
C9NH9
C       -2.481602000      0.160071000      0.301606000
C       -2.290104000     -1.264039000     -0.139500000
C       -1.083997000     -1.819669000     -0.203111000
N        0.061609000     -1.079640000      0.103891000
C        0.040078000      0.288179000      0.331168000
C       -1.221655000      1.009030000      0.226948000
C        1.350605000     -1.541661000      0.194838000
C        2.164307000     -0.475588000      0.492947000
C        1.343097000      0.675815000      0.577278000
C       -1.290383000      2.337111000      0.086554000
H       -3.275989000      0.633804000     -0.277054000
H       -2.838621000      0.150892000      1.340572000
H       -3.160902000     -1.859620000     -0.373494000
H       -0.908448000     -2.847225000     -0.485251000
H        1.573799000     -2.584346000      0.049738000
H        3.229709000     -0.519721000      0.641470000
H        1.666458000      1.677484000      0.803841000
H       -2.243851000      2.843240000      0.018264000
H       -0.403527000      2.953214000      0.039561000
