# Supplementary material for: Indoloindolizines: The Complete Story of a Polycyclic Aromatic Scaffold from Theoretical Design to Organic Field-Effect Transistor Applications
Source: J Am Chem Soc. 2025 Jan 14;147(7):5996–6005. doi: 10.1021/jacs.4c16189 (PMC11848911; doi:10.1021/jacs.4c16189)
Supplement: Supplementary file 2 — ja4c16189_si_002.zip [file ja4c16189_si_002.zip › XYZ/ISE/1/1_B_1.xyz]

19
C9NH9
C       -0.138603000     -2.328575000      0.042374000
C       -1.519184000     -1.989507000     -0.039747000
C       -1.902317000     -0.690557000     -0.132339000
N       -0.959795000      0.307209000     -0.147491000
C        0.420426000      0.015509000     -0.068133000
C        0.804207000     -1.339606000      0.027747000
C       -1.121434000      1.662530000     -0.233340000
C        0.134910000      2.238412000     -0.209824000
C        1.109731000      1.226890000     -0.107133000
C        2.595357000      1.401786000     -0.050033000
H        0.155043000     -3.366020000      0.115769000
H       -2.277431000     -2.758513000     -0.029508000
H       -2.932111000     -0.372230000     -0.197388000
H        1.858365000     -1.572823000      0.088969000
H       -2.100624000      2.102295000     -0.303148000
H        0.328425000      3.297990000     -0.262446000
H        2.858347000      2.458236000     -0.099569000
H        3.021578000      1.003101000      0.874339000
H        3.101011000      0.901075000     -0.879900000
