# Supplementary material for: Indoloindolizines: The Complete Story of a Polycyclic Aromatic Scaffold from Theoretical Design to Organic Field-Effect Transistor Applications
Source: J Am Chem Soc. 2025 Jan 14;147(7):5996–6005. doi: 10.1021/jacs.4c16189 (PMC11848911; doi:10.1021/jacs.4c16189)
Supplement: Supplementary file 2 — ja4c16189_si_002.zip [file ja4c16189_si_002.zip › XYZ/ISE/1/1_B_2.xyz]

19
C9NH9
C       -2.126763000      0.175014000     -0.802595000
C       -2.303130000     -1.118173000     -0.173059000
C       -1.234905000     -1.710077000      0.410457000
N       -0.061876000     -1.021007000      0.549977000
C       -0.027594000      0.454819000      0.432264000
C       -1.022486000      0.910272000     -0.596616000
C        1.225180000     -1.491458000      0.665141000
C        2.138892000     -0.506716000      0.517336000
C        1.456795000      0.744012000      0.230843000
C        1.979203000      1.923359000     -0.121130000
H       -0.303360000      0.859022000      1.421600000
H       -2.881861000      0.515654000     -1.499870000
H       -3.233553000     -1.656287000     -0.265066000
H       -1.229792000     -2.740891000      0.739477000
H       -0.839843000      1.839970000     -1.116938000
H        1.395718000     -2.545890000      0.822647000
H        3.207227000     -0.644684000      0.521773000
H        1.357746000      2.779349000     -0.344634000
H        3.049502000      2.064515000     -0.183906000
