# Supplementary material for: Indoloindolizines: The Complete Story of a Polycyclic Aromatic Scaffold from Theoretical Design to Organic Field-Effect Transistor Applications
Source: J Am Chem Soc. 2025 Jan 14;147(7):5996–6005. doi: 10.1021/jacs.4c16189 (PMC11848911; doi:10.1021/jacs.4c16189)
Supplement: Supplementary file 2 — ja4c16189_si_002.zip [file ja4c16189_si_002.zip › XYZ/ISE/2/2a_A_1.xyz]

25
C13NH11
C        2.056159000      1.484271000     -0.144662000
C        1.419297000      0.198650000     -0.070862000
C        0.021697000      0.093151000     -0.243606000
N       -0.699047000      1.264144000     -0.483756000
C       -0.078492000      2.519933000     -0.556023000
C        1.327646000      2.601772000     -0.379201000
C       -2.048862000      1.431622000     -0.683790000
C       -2.292701000      2.772283000     -0.881424000
C       -1.065180000      3.460356000     -0.803034000
C        2.137703000     -0.985099000      0.170519000
C        1.509968000     -2.209092000      0.237957000
C        0.119797000     -2.311339000      0.065812000
C       -0.605980000     -1.155241000     -0.173141000
C       -0.559391000     -3.652608000      0.140893000
H        3.127944000      1.538926000     -0.008954000
H        1.792899000      3.575958000     -0.437408000
H       -2.730382000      0.602313000     -0.672162000
H       -3.262616000      3.203995000     -1.063573000
H       -0.902725000      4.519041000     -0.911951000
H        3.210166000     -0.918485000      0.304839000
H        2.091611000     -3.102947000      0.425443000
H       -1.675962000     -1.226130000     -0.306605000
H       -0.166102000     -4.335793000     -0.615009000
H       -0.396156000     -4.122573000      1.113161000
H       -1.634233000     -3.566263000     -0.012859000
