# Supplementary material for: Indoloindolizines: The Complete Story of a Polycyclic Aromatic Scaffold from Theoretical Design to Organic Field-Effect Transistor Applications
Source: J Am Chem Soc. 2025 Jan 14;147(7):5996–6005. doi: 10.1021/jacs.4c16189 (PMC11848911; doi:10.1021/jacs.4c16189)
Supplement: Supplementary file 2 — ja4c16189_si_002.zip [file ja4c16189_si_002.zip › XYZ/ISE/2/2a_A_2.xyz]

25
C13NH11
C       -1.557540000      2.318330000      0.248128000
C       -1.620983000      0.894386000      0.178258000
C       -0.464569000      0.159971000      0.110163000
N        0.746289000      0.810130000      0.110241000
C        0.841247000      2.218966000      0.178488000
C       -0.355095000      2.960721000      0.248004000
C        2.017138000      0.286643000      0.049736000
C        2.912229000      1.338312000      0.078470000
C        2.192141000      2.541882000      0.158355000
C       -2.895377000      0.188524000      0.177166000
C       -2.985430000     -1.149444000      0.112149000
C       -1.813545000     -2.004961000      0.037277000
C       -0.445483000     -1.336777000      0.034499000
C       -1.925392000     -3.338764000     -0.027409000
H        0.102828000     -1.633737000     -0.866698000
H        0.148928000     -1.720929000      0.871230000
H       -2.480577000      2.880044000      0.301252000
H       -0.292253000      4.038567000      0.300495000
H        2.189722000     -0.771191000     -0.008049000
H        3.984091000      1.234225000      0.044378000
H        2.593508000      3.539891000      0.197707000
H       -3.794468000      0.789652000      0.231752000
H       -3.954513000     -1.632004000      0.113958000
H       -1.059601000     -3.985594000     -0.083547000
H       -2.895194000     -3.817544000     -0.025606000
