# Supplementary material for: Indoloindolizines: The Complete Story of a Polycyclic Aromatic Scaffold from Theoretical Design to Organic Field-Effect Transistor Applications
Source: J Am Chem Soc. 2025 Jan 14;147(7):5996–6005. doi: 10.1021/jacs.4c16189 (PMC11848911; doi:10.1021/jacs.4c16189)
Supplement: Supplementary file 2 — ja4c16189_si_002.zip [file ja4c16189_si_002.zip › XYZ/ISE/2/2a_B_1.xyz]

25
C13NH11
C        2.075718000      0.326080000      0.539357000
C        1.423963000     -0.953198000      0.611783000
C        0.019567000     -1.035385000      0.459366000
N       -0.687656000      0.147826000      0.239322000
C       -0.051455000      1.398393000      0.169382000
C        1.357809000      1.454933000      0.325359000
C       -2.034438000      0.336563000      0.063221000
C       -2.259606000      1.683061000     -0.116226000
C       -1.024235000      2.365421000     -0.052359000
C        2.137428000     -2.143403000      0.832072000
C        1.498716000     -3.364962000      0.900271000
C        0.111365000     -3.427382000      0.747470000
C       -0.622213000     -2.275368000      0.529266000
C       -0.799853000      3.835889000     -0.218490000
H        3.149896000      0.366151000      0.659412000
H        1.841411000      2.420112000      0.267853000
H       -2.729950000     -0.481123000      0.082862000
H       -3.226756000      2.132348000     -0.274522000
H        3.212224000     -2.084133000      0.949335000
H        2.067937000     -4.268542000      1.070817000
H       -0.397898000     -4.380295000      0.799061000
H       -1.693895000     -2.339845000      0.412603000
H       -1.667316000      4.402207000      0.122616000
H        0.061439000      4.182456000      0.354100000
H       -0.626097000      4.108391000     -1.263447000
