# Supplementary material for: Indoloindolizines: The Complete Story of a Polycyclic Aromatic Scaffold from Theoretical Design to Organic Field-Effect Transistor Applications
Source: J Am Chem Soc. 2025 Jan 14;147(7):5996–6005. doi: 10.1021/jacs.4c16189 (PMC11848911; doi:10.1021/jacs.4c16189)
Supplement: Supplementary file 2 — ja4c16189_si_002.zip [file ja4c16189_si_002.zip › XYZ/ISE/2/2a_B_2.xyz]

25
C13NH11
C       -1.713270000      1.291178000     -0.268227000
C       -1.700215000     -0.154402000     -0.450662000
C       -0.452506000     -0.821243000     -0.491623000
N        0.687083000     -0.062460000     -0.277736000
C        0.637890000      1.227885000      0.438649000
C       -0.623535000      1.967870000      0.105949000
C        1.945554000     -0.227658000     -0.809211000
C        2.735527000      0.848451000     -0.603788000
C        1.977484000      1.874885000      0.087029000
C       -2.863581000     -0.893076000     -0.670100000
C       -2.815003000     -2.254112000     -0.937405000
C       -1.580004000     -2.894196000     -0.997040000
C       -0.405381000     -2.188403000     -0.776123000
C        2.337352000      3.126435000      0.391718000
H        0.654496000      1.011051000      1.518690000
H       -2.639854000      1.814781000     -0.469763000
H       -0.626992000      3.043622000      0.217711000
H        2.184360000     -1.127490000     -1.353115000
H        3.743386000      0.958284000     -0.967430000
H       -3.817275000     -0.380150000     -0.644228000
H       -3.727245000     -2.810149000     -1.103442000
H       -1.528977000     -3.954848000     -1.204959000
H        0.545652000     -2.702490000     -0.801999000
H        1.664640000      3.811372000      0.889264000
H        3.326215000      3.495464000      0.157140000
