# Supplementary material for: Indoloindolizines: The Complete Story of a Polycyclic Aromatic Scaffold from Theoretical Design to Organic Field-Effect Transistor Applications
Source: J Am Chem Soc. 2025 Jan 14;147(7):5996–6005. doi: 10.1021/jacs.4c16189 (PMC11848911; doi:10.1021/jacs.4c16189)
Supplement: Supplementary file 2 — ja4c16189_si_002.zip [file ja4c16189_si_002.zip › XYZ/ISE/2/2a_C_1.xyz]

25
C13NH11
C        2.064098000      0.668126000      0.201743000
C        1.425204000     -0.615326000      0.288181000
C        0.019838000     -0.709834000      0.175056000
N       -0.694843000      0.472420000     -0.019099000
C       -0.067006000      1.722359000     -0.102871000
C        1.354491000      1.809816000      0.012414000
C       -2.050678000      0.651838000     -0.158036000
C       -2.293325000      1.995042000     -0.328472000
C       -1.056819000      2.672704000     -0.295258000
C        2.154491000     -1.800701000      0.483991000
C        1.526924000     -3.027076000      0.564979000
C        0.136122000     -3.100870000      0.450765000
C       -0.612077000     -1.953997000      0.257566000
C        2.002298000      3.159668000     -0.080608000
H        3.142314000      0.707951000      0.292160000
H       -2.736186000     -0.173787000     -0.126671000
H       -3.266464000      2.436766000     -0.462845000
H       -0.897297000      3.731806000     -0.398905000
H        3.231677000     -1.733902000      0.571338000
H        2.107837000     -3.926733000      0.715999000
H       -0.363583000     -4.058146000      0.513069000
H       -1.686120000     -2.025773000      0.170983000
H        1.783457000      3.635872000     -1.039127000
H        1.631987000      3.828355000      0.699887000
H        3.083259000      3.080720000      0.022297000
