# Supplementary material for: Indoloindolizines: The Complete Story of a Polycyclic Aromatic Scaffold from Theoretical Design to Organic Field-Effect Transistor Applications
Source: J Am Chem Soc. 2025 Jan 14;147(7):5996–6005. doi: 10.1021/jacs.4c16189 (PMC11848911; doi:10.1021/jacs.4c16189)
Supplement: Supplementary file 2 — ja4c16189_si_002.zip [file ja4c16189_si_002.zip › XYZ/ISE/2/2a_C_2.xyz]

25
C13NH11
C       -1.592770000      1.262619000     -0.457240000
C       -1.681885000     -0.136700000      0.102564000
C       -0.506109000     -0.835703000      0.405779000
N        0.724835000     -0.171929000      0.218476000
C        0.830214000      1.210198000      0.095077000
C       -0.378634000      2.016385000      0.035187000
C        1.988191000     -0.714703000      0.250912000
C        2.898641000      0.306259000      0.140309000
C        2.173310000      1.518569000      0.045030000
C       -2.903211000     -0.772041000      0.298062000
C       -2.971562000     -2.077320000      0.770523000
C       -1.797929000     -2.759485000      1.065549000
C       -0.567627000     -2.140000000      0.893497000
C       -0.420708000      3.313630000      0.351458000
H       -2.503911000      1.817426000     -0.236388000
H       -1.525896000      1.189372000     -1.550933000
H        2.142281000     -1.775029000      0.325611000
H        3.968644000      0.189867000      0.109199000
H        2.581928000      2.506856000     -0.079080000
H       -3.814958000     -0.232758000      0.072237000
H       -3.931965000     -2.553268000      0.914086000
H       -1.835404000     -3.772054000      1.444179000
H        0.338546000     -2.666144000      1.155167000
H       -1.337756000      3.880305000      0.264302000
H        0.454877000      3.843036000      0.700536000
