# Supplementary material for: Indoloindolizines: The Complete Story of a Polycyclic Aromatic Scaffold from Theoretical Design to Organic Field-Effect Transistor Applications
Source: J Am Chem Soc. 2025 Jan 14;147(7):5996–6005. doi: 10.1021/jacs.4c16189 (PMC11848911; doi:10.1021/jacs.4c16189)
Supplement: Supplementary file 2 — ja4c16189_si_002.zip [file ja4c16189_si_002.zip › XYZ/ISE/2/2B_A_1.xyz]

25
C13NH11
C       -1.129529000     -0.316257000     -0.096304000
C       -0.881922000      1.101657000     -0.275302000
C        0.409947000      1.576924000     -0.242903000
N        1.460668000      0.738295000     -0.045469000
C        1.265525000     -0.657288000      0.134124000
C       -0.039195000     -1.151595000      0.103483000
C        2.801689000      1.010079000      0.019114000
C        3.467327000     -0.185324000      0.236553000
C        2.530574000     -1.223632000      0.309691000
C       -2.489873000     -0.792770000     -0.133659000
C       -3.500577000      0.102291000     -0.335723000
C       -3.254750000      1.496562000     -0.511558000
C       -1.988985000      1.984472000     -0.483068000
C       -2.782161000     -2.255972000      0.048139000
H        0.646293000      2.623259000     -0.370893000
H       -0.174675000     -2.214126000      0.241369000
H        3.169672000      2.014291000     -0.092733000
H        4.536359000     -0.282519000      0.331771000
H        2.726919000     -2.269366000      0.470547000
H       -4.523287000     -0.252250000     -0.364353000
H       -4.092316000      2.163315000     -0.668478000
H       -1.796806000      3.041672000     -0.615972000
H       -2.426983000     -2.619884000      1.015477000
H       -3.853044000     -2.444058000     -0.007219000
H       -2.294769000     -2.861878000     -0.719732000
