# Supplementary material for: Indoloindolizines: The Complete Story of a Polycyclic Aromatic Scaffold from Theoretical Design to Organic Field-Effect Transistor Applications
Source: J Am Chem Soc. 2025 Jan 14;147(7):5996–6005. doi: 10.1021/jacs.4c16189 (PMC11848911; doi:10.1021/jacs.4c16189)
Supplement: Supplementary file 2 — ja4c16189_si_002.zip [file ja4c16189_si_002.zip › XYZ/ISE/2/2B_A_2.xyz]

25
C13NH11
C       -1.123428000      0.281761000      0.108814000
C       -1.104401000     -1.146449000     -0.118906000
C        0.086173000     -1.808623000     -0.162720000
N        1.269097000     -1.144943000      0.031485000
C        1.294005000      0.236841000      0.297218000
C        0.066023000      0.926978000      0.325989000
C        2.553104000     -1.625434000      0.038851000
C        3.400388000     -0.567638000      0.305536000
C        2.626800000      0.595756000      0.470310000
C       -2.424939000      0.976441000      0.055556000
C       -3.638159000      0.147031000      0.419749000
C       -3.538712000     -1.278010000     -0.047704000
C       -2.362744000     -1.860676000     -0.289629000
C       -2.554338000      2.250597000     -0.324858000
H       -3.757981000      0.142374000      1.512965000
H       -4.539481000      0.618403000      0.025552000
H        0.158482000     -2.871949000     -0.339616000
H        0.086650000      1.987370000      0.535382000
H        2.756003000     -2.666623000     -0.139372000
H        4.473249000     -0.637970000      0.372899000
H        2.982797000      1.588802000      0.684136000
H       -4.457845000     -1.842027000     -0.145579000
H       -2.316945000     -2.900420000     -0.591239000
H       -3.524434000      2.728614000     -0.357972000
H       -1.706164000      2.850440000     -0.624600000
