# Supplementary material for: Indoloindolizines: The Complete Story of a Polycyclic Aromatic Scaffold from Theoretical Design to Organic Field-Effect Transistor Applications
Source: J Am Chem Soc. 2025 Jan 14;147(7):5996–6005. doi: 10.1021/jacs.4c16189 (PMC11848911; doi:10.1021/jacs.4c16189)
Supplement: Supplementary file 2 — ja4c16189_si_002.zip [file ja4c16189_si_002.zip › XYZ/ISE/2/2B_B_1.xyz]

25
C13NH11
C       -1.122087000     -0.303081000     -0.097601000
C       -0.878427000      1.113666000     -0.276641000
C        0.414367000      1.587562000     -0.244006000
N        1.462666000      0.743961000     -0.046232000
C        1.265379000     -0.655573000      0.133902000
C       -0.037971000     -1.146581000      0.102855000
C        2.801122000      1.008188000      0.019170000
C        3.460027000     -0.193730000      0.237186000
C        2.528684000     -1.237536000      0.311566000
C       -2.472125000     -0.766681000     -0.136013000
C       -3.507003000      0.094408000     -0.335172000
C       -3.264109000      1.491042000     -0.511483000
C       -1.997592000      1.983229000     -0.483436000
H        0.655180000      2.632982000     -0.371455000
H       -0.195395000     -2.208367000      0.238943000
H        3.176334000      2.009814000     -0.091868000
H        4.529407000     -0.296705000      0.333273000
H       -4.523794000     -0.273909000     -0.361432000
H       -4.101218000      2.158246000     -0.668498000
H       -1.815052000      3.042269000     -0.617251000
H       -2.656083000     -1.825695000     -0.002316000
C        2.800763000     -2.691521000      0.535126000
H        2.316559000     -3.066621000      1.441098000
H        2.449102000     -3.308931000     -0.296185000
H        3.870950000     -2.868241000      0.641422000
