# Supplementary material for: Indoloindolizines: The Complete Story of a Polycyclic Aromatic Scaffold from Theoretical Design to Organic Field-Effect Transistor Applications
Source: J Am Chem Soc. 2025 Jan 14;147(7):5996–6005. doi: 10.1021/jacs.4c16189 (PMC11848911; doi:10.1021/jacs.4c16189)
Supplement: Supplementary file 2 — ja4c16189_si_002.zip [file ja4c16189_si_002.zip › XYZ/ISE/2/2B_B_2.xyz]

25
C13NH11
C       -0.956007000      0.346691000      0.384398000
C       -0.890753000     -1.062282000      0.801995000
C        0.285032000     -1.742301000      0.600965000
N        1.392511000     -1.085058000      0.184840000
C        1.505581000      0.385446000      0.336716000
C        0.181066000      1.018389000      0.060505000
C        2.535241000     -1.562957000     -0.416244000
C        3.341940000     -0.557487000     -0.823786000
C        2.712840000      0.718127000     -0.529743000
C       -2.273022000      0.940849000      0.319188000
C       -3.372495000      0.263907000      0.724007000
C       -3.285255000     -1.089568000      1.203419000
C       -2.088031000     -1.724004000      1.231160000
C        3.086759000      1.942590000     -0.913423000
H        1.813345000      0.561026000      1.385225000
H        0.352404000     -2.820403000      0.669067000
H        0.154431000      2.029684000     -0.320313000
H        2.671151000     -2.626741000     -0.538494000
H        4.259425000     -0.684660000     -1.374227000
H       -2.353181000      1.962842000     -0.029503000
H       -4.341652000      0.745240000      0.691991000
H       -4.184239000     -1.599175000      1.521895000
H       -2.017999000     -2.753125000      1.562725000
H        2.504575000      2.819465000     -0.667294000
H        3.996033000      2.098505000     -1.477667000
