# Supplementary material for: Indoloindolizines: The Complete Story of a Polycyclic Aromatic Scaffold from Theoretical Design to Organic Field-Effect Transistor Applications
Source: J Am Chem Soc. 2025 Jan 14;147(7):5996–6005. doi: 10.1021/jacs.4c16189 (PMC11848911; doi:10.1021/jacs.4c16189)
Supplement: Supplementary file 2 — ja4c16189_si_002.zip [file ja4c16189_si_002.zip › XYZ/ISE/2/2B_C_1.xyz]

25
C13NH11
C       -1.110404000     -0.207275000     -0.339840000
C       -0.861590000      1.207620000     -0.528618000
C        0.426752000      1.686471000     -0.477137000
N        1.465511000      0.841460000     -0.250609000
C        1.266333000     -0.553251000     -0.060139000
C       -0.036066000     -1.071152000     -0.107126000
C        2.803732000      1.117527000     -0.163827000
C        3.469350000     -0.072136000      0.078772000
C        2.535518000     -1.111151000      0.145311000
C       -2.467962000     -0.652438000     -0.402981000
C       -3.492233000      0.215831000     -0.631568000
C       -3.239208000      1.607074000     -0.816410000
C       -1.968268000      2.084525000     -0.766423000
C       -0.238186000     -2.548171000      0.095392000
H        0.671140000      2.729923000     -0.610523000
H        3.169056000      2.122280000     -0.279781000
H        4.536556000     -0.165861000      0.195184000
H        2.745680000     -2.150534000      0.321618000
H       -2.682447000     -1.702706000     -0.265697000
H       -4.510107000     -0.148314000     -0.674341000
H       -4.066872000      2.280025000     -0.996823000
H       -1.770063000      3.140026000     -0.906056000
H        0.705996000     -3.058930000      0.262390000
H       -0.878898000     -2.746546000      0.957088000
H       -0.713323000     -3.006598000     -0.774360000
