# Supplementary material for: Indoloindolizines: The Complete Story of a Polycyclic Aromatic Scaffold from Theoretical Design to Organic Field-Effect Transistor Applications
Source: J Am Chem Soc. 2025 Jan 14;147(7):5996–6005. doi: 10.1021/jacs.4c16189 (PMC11848911; doi:10.1021/jacs.4c16189)
Supplement: Supplementary file 2 — ja4c16189_si_002.zip [file ja4c16189_si_002.zip › XYZ/ISE/2/2B_C_2.xyz]

25
C13NH11
C       -1.142197000      0.242224000     -0.039815000
C       -1.108189000     -1.156394000     -0.139570000
C        0.181717000     -1.874710000     -0.443075000
N        1.334711000     -1.097059000     -0.037225000
C        1.345382000      0.278959000      0.009925000
C        0.110252000      1.025556000     -0.194834000
C        2.595051000     -1.575507000      0.186223000
C        3.427936000     -0.499218000      0.403164000
C        2.643909000      0.670015000      0.293030000
C       -2.371820000      0.857769000      0.225993000
C       -3.534287000      0.117302000      0.359895000
C       -3.493580000     -1.268967000      0.241740000
C       -2.281441000     -1.895686000     -0.001494000
C        0.118160000      2.331126000     -0.506853000
H        0.208213000     -2.834731000      0.073838000
H        0.242674000     -2.086372000     -1.517679000
H        2.796607000     -2.632892000      0.177129000
H        4.477806000     -0.553579000      0.636275000
H        2.976059000      1.683362000      0.440569000
H       -2.411905000      1.930722000      0.349010000
H       -4.469916000      0.618318000      0.569942000
H       -4.395693000     -1.855288000      0.353793000
H       -2.240360000     -2.975548000     -0.080380000
H       -0.791936000      2.890710000     -0.659484000
H        1.046945000      2.867688000     -0.634430000
