# Supplementary material for: Indoloindolizines: The Complete Story of a Polycyclic Aromatic Scaffold from Theoretical Design to Organic Field-Effect Transistor Applications
Source: J Am Chem Soc. 2025 Jan 14;147(7):5996–6005. doi: 10.1021/jacs.4c16189 (PMC11848911; doi:10.1021/jacs.4c16189)
Supplement: Supplementary file 2 — ja4c16189_si_002.zip [file ja4c16189_si_002.zip › XYZ/ISE/2/2_A_1.xyz]

25
C13NH11
C       -1.006165000      1.094097000      0.458745000
C       -0.267100000      2.297754000      0.733918000
C        1.065132000      2.265589000      0.927140000
N        1.749717000      1.069005000      0.864155000
C        1.107290000     -0.146191000      0.601712000
C       -0.314700000     -0.140105000      0.391577000
C        3.094180000      0.845364000      1.032891000
C        3.320001000     -0.503362000      0.880939000
C        2.083381000     -1.129552000      0.611329000
C       -2.395922000      1.100056000      0.253407000
C       -1.037631000     -1.314590000      0.122793000
C       -3.081026000     -0.065877000     -0.008591000
C       -2.406144000     -1.298690000     -0.078054000
C       -3.169275000     -2.564269000     -0.365386000
H       -0.787045000      3.243630000      0.786840000
H        1.662639000      3.140128000      1.136044000
H        3.766260000      1.658219000      1.244426000
H        4.279545000     -0.986619000      0.956873000
H        1.922164000     -2.180096000      0.442910000
H       -2.928897000      2.041661000      0.303865000
H       -0.506837000     -2.256594000      0.071993000
H       -4.152575000     -0.036208000     -0.163462000
H       -3.679898000     -2.506857000     -1.329268000
H       -2.510023000     -3.431087000     -0.386903000
H       -3.935272000     -2.743771000      0.392324000
