# Supplementary material for: Indoloindolizines: The Complete Story of a Polycyclic Aromatic Scaffold from Theoretical Design to Organic Field-Effect Transistor Applications
Source: J Am Chem Soc. 2025 Jan 14;147(7):5996–6005. doi: 10.1021/jacs.4c16189 (PMC11848911; doi:10.1021/jacs.4c16189)
Supplement: Supplementary file 2 — ja4c16189_si_002.zip [file ja4c16189_si_002.zip › XYZ/ISE/2/2_A_2.xyz]

25
C13NH11
C       -1.629304000     -0.854492000     -0.084331000
C       -1.579667000     -2.274073000     -0.246948000
C       -0.396196000     -2.926694000     -0.326870000
N        0.778302000     -2.220984000     -0.250458000
C        0.785267000     -0.820726000     -0.086349000
C       -0.449755000     -0.141607000     -0.006555000
C        2.070947000     -2.672793000     -0.301175000
C        2.908391000     -1.582932000     -0.170064000
C        2.120966000     -0.425988000     -0.034827000
C       -2.900258000     -0.152267000     -0.014910000
C       -0.467131000      1.346029000      0.237756000
C       -2.980805000      1.190331000     -0.002967000
C       -1.793418000      2.028511000     -0.040203000
C       -1.869427000      3.343963000     -0.282351000
H        0.330182000      1.832272000     -0.326056000
H       -0.217338000      1.504231000      1.295526000
H       -2.497492000     -2.841316000     -0.310154000
H       -0.305234000     -3.995266000     -0.449481000
H        2.286496000     -3.719297000     -0.425441000
H        3.984797000     -1.627204000     -0.173328000
H        2.474431000      0.582735000      0.087169000
H       -3.805076000     -0.747982000     -0.019624000
H       -3.946534000      1.679929000     -0.017642000
H       -2.824584000      3.832789000     -0.422185000
H       -0.985838000      3.965332000     -0.346171000
