# Supplementary material for: Indoloindolizines: The Complete Story of a Polycyclic Aromatic Scaffold from Theoretical Design to Organic Field-Effect Transistor Applications
Source: J Am Chem Soc. 2025 Jan 14;147(7):5996–6005. doi: 10.1021/jacs.4c16189 (PMC11848911; doi:10.1021/jacs.4c16189)
Supplement: Supplementary file 2 — ja4c16189_si_002.zip [file ja4c16189_si_002.zip › XYZ/ISE/2/2_B_1.xyz]

25
C13NH11
C       -1.022720000      1.062276000     -0.110425000
C       -0.277218000      2.261121000      0.169745000
C        1.046260000      2.213833000      0.403772000
N        1.717189000      1.010428000      0.379557000
C        1.075268000     -0.210694000      0.115881000
C       -0.343275000     -0.187490000     -0.138504000
C        3.051142000      0.789738000      0.596307000
C        3.275358000     -0.560196000      0.474280000
C        2.051564000     -1.204569000      0.173601000
C       -2.403587000      1.104779000     -0.355528000
C       -1.093261000     -1.345368000     -0.414695000
C       -3.116681000     -0.046337000     -0.624004000
C       -2.452839000     -1.275778000     -0.652602000
C        1.896469000     -2.679606000     -0.033079000
H       -0.787323000      3.213386000      0.192644000
H        1.649330000      3.083427000      0.618244000
H        3.717758000      1.604971000      0.815956000
H        4.229356000     -1.048691000      0.588684000
H       -2.906941000      2.063452000     -0.330851000
H       -0.604366000     -2.305960000     -0.442687000
H       -4.180977000      0.002761000     -0.810993000
H       -3.004514000     -2.182721000     -0.862318000
H        1.210311000     -3.130176000      0.688578000
H        1.523455000     -2.922187000     -1.031373000
H        2.860149000     -3.175400000      0.082421000
