# Supplementary material for: Indoloindolizines: The Complete Story of a Polycyclic Aromatic Scaffold from Theoretical Design to Organic Field-Effect Transistor Applications
Source: J Am Chem Soc. 2025 Jan 14;147(7):5996–6005. doi: 10.1021/jacs.4c16189 (PMC11848911; doi:10.1021/jacs.4c16189)
Supplement: Supplementary file 2 — ja4c16189_si_002.zip [file ja4c16189_si_002.zip › XYZ/ISE/2/2_B_2.xyz]

25
C13NH11
C       -1.456528000     -0.400276000      0.853823000
C       -1.351885000     -1.850099000      0.897787000
C       -0.267289000     -2.461171000      0.377546000
N        0.831831000     -1.726276000      0.020232000
C        1.015528000     -0.360384000      0.551287000
C       -0.316977000      0.374448000      0.538222000
C        1.797205000     -1.995667000     -0.920530000
C        2.619867000     -0.944423000     -1.113112000
C        2.220498000      0.149940000     -0.243132000
C       -2.688564000      0.247006000      1.002309000
C       -0.447553000      1.738479000      0.327280000
C       -2.801494000      1.617674000      0.820652000
C       -1.683633000      2.365071000      0.469712000
C        2.840928000      1.326130000     -0.086678000
H        1.317059000     -0.467596000      1.602987000
H       -2.202297000     -2.438219000      1.209045000
H       -0.215976000     -3.526463000      0.194315000
H        1.811464000     -2.958981000     -1.407557000
H        3.448886000     -0.915383000     -1.799910000
H       -3.565596000     -0.341415000      1.242146000
H        0.417412000      2.324301000      0.052987000
H       -3.762701000      2.100063000      0.941280000
H       -1.766282000      3.432643000      0.315845000
H        2.513258000      2.066416000      0.627714000
H        3.725838000      1.560884000     -0.662450000
