# Supplementary material for: Indoloindolizines: The Complete Story of a Polycyclic Aromatic Scaffold from Theoretical Design to Organic Field-Effect Transistor Applications
Source: J Am Chem Soc. 2025 Jan 14;147(7):5996–6005. doi: 10.1021/jacs.4c16189 (PMC11848911; doi:10.1021/jacs.4c16189)
Supplement: Supplementary file 2 — ja4c16189_si_002.zip [file ja4c16189_si_002.zip › XYZ/ISE/2/2_C_1.xyz]

25
C13NH11
C       -1.055267000      0.110510000     -0.511075000
C       -0.320658000      1.317415000     -0.251263000
C        1.009396000      1.318300000     -0.008858000
N        1.686316000      0.103948000     -0.012290000
C        1.046952000     -1.119242000     -0.256346000
C       -0.364472000     -1.126362000     -0.514294000
C        3.025187000     -0.128156000      0.207596000
C        3.244465000     -1.482785000      0.106395000
C        2.014032000     -2.107806000     -0.183071000
C       -2.438356000      0.122159000     -0.761894000
C       -1.081163000     -2.307898000     -0.768226000
C       -3.124197000     -1.048824000     -1.009089000
C       -2.438740000     -2.270667000     -1.011717000
C        1.810612000      2.548564000      0.265442000
H       -0.848566000      2.260912000     -0.248940000
H        3.707272000      0.674430000      0.415550000
H        4.197883000     -1.968559000      0.229585000
H        1.848267000     -3.161837000     -0.323214000
H       -2.962706000      1.069835000     -0.758543000
H       -0.559494000     -3.255369000     -0.772068000
H       -4.188652000     -1.024833000     -1.200557000
H       -2.975665000     -3.189810000     -1.205511000
H        2.602212000      2.682148000     -0.476263000
H        1.167342000      3.424731000      0.240502000
H        2.289598000      2.501695000      1.246749000
