# Supplementary material for: Indoloindolizines: The Complete Story of a Polycyclic Aromatic Scaffold from Theoretical Design to Organic Field-Effect Transistor Applications
Source: J Am Chem Soc. 2025 Jan 14;147(7):5996–6005. doi: 10.1021/jacs.4c16189 (PMC11848911; doi:10.1021/jacs.4c16189)
Supplement: Supplementary file 2 — ja4c16189_si_002.zip [file ja4c16189_si_002.zip › XYZ/ISE/2/2_C_2.xyz]

25
C13NH11
C       -1.019120000      0.012284000     -0.111631000
C       -0.225194000      1.264352000     -0.404995000
C        1.083457000      1.335620000      0.336064000
N        1.769940000      0.104789000      0.358413000
C        1.119667000     -1.123966000      0.308934000
C       -0.328900000     -1.169475000      0.203581000
C        3.119457000     -0.107155000      0.525062000
C        3.338900000     -1.459742000      0.568320000
C        2.082149000     -2.103102000      0.436799000
C       -2.406506000     -0.003468000     -0.199769000
C       -1.056318000     -2.345998000      0.417792000
C       -3.120479000     -1.177343000      0.009443000
C       -2.438478000     -2.351414000      0.315326000
C        1.569887000      2.447027000      0.885183000
H       -0.813852000      2.154725000     -0.191433000
H       -0.001220000      1.283157000     -1.479992000
H        3.808504000      0.716844000      0.558856000
H        4.299820000     -1.936475000      0.662064000
H        1.905018000     -3.164866000      0.424840000
H       -2.934065000      0.912608000     -0.437031000
H       -0.532983000     -3.256312000      0.677314000
H       -4.199962000     -1.174978000     -0.059984000
H       -2.986072000     -3.269087000      0.484695000
H        1.017417000      3.371539000      0.812350000
H        2.512631000      2.469283000      1.410642000
