# Supplementary material for: Indoloindolizines: The Complete Story of a Polycyclic Aromatic Scaffold from Theoretical Design to Organic Field-Effect Transistor Applications
Source: J Am Chem Soc. 2025 Jan 14;147(7):5996–6005. doi: 10.1021/jacs.4c16189 (PMC11848911; doi:10.1021/jacs.4c16189)
Supplement: Supplementary file 2 — ja4c16189_si_002.zip [file ja4c16189_si_002.zip › XYZ/ISE/3/3_A_1.xyz]

25
C13NH11
C       -3.828237000     -0.638551000     -0.099842000
C       -3.560533000      0.743962000      0.133724000
C       -2.278605000      1.183694000      0.184717000
N       -1.241282000      0.307171000      0.013140000
C       -1.456604000     -1.071785000     -0.220833000
C       -2.802486000     -1.518343000     -0.271759000
C        0.124595000      0.539851000      0.026772000
C        0.771935000     -0.700554000     -0.200050000
C       -0.230814000     -1.694565000     -0.352239000
C        0.837338000      1.722229000      0.217155000
C        2.216010000      1.655475000      0.178867000
C        2.901041000      0.437007000     -0.044885000
C        2.178918000     -0.726458000     -0.231842000
C        4.407832000      0.431338000     -0.075076000
H       -4.852538000     -0.982251000     -0.139260000
H       -4.367045000      1.448078000      0.271031000
H       -2.011061000      2.214632000      0.357573000
H       -2.987261000     -2.568455000     -0.449520000
H       -0.083378000     -2.744983000     -0.536513000
H        0.339585000      2.667132000      0.390024000
H        2.791914000      2.560750000      0.324054000
H        2.696148000     -1.662445000     -0.403544000
H        4.797198000     -0.569966000     -0.255492000
H        4.791443000      1.086029000     -0.861011000
H        4.824986000      0.787209000      0.869808000
