# Supplementary material for: Indoloindolizines: The Complete Story of a Polycyclic Aromatic Scaffold from Theoretical Design to Organic Field-Effect Transistor Applications
Source: J Am Chem Soc. 2025 Jan 14;147(7):5996–6005. doi: 10.1021/jacs.4c16189 (PMC11848911; doi:10.1021/jacs.4c16189)
Supplement: Supplementary file 2 — ja4c16189_si_002.zip [file ja4c16189_si_002.zip › XYZ/ISE/3/3_A_2.xyz]

25
C13NH11
C       -3.808820000      1.297752000      0.302022000
C       -3.774077000     -0.120212000      0.242926000
C       -2.587039000     -0.774990000      0.136616000
N       -1.413911000     -0.067342000      0.081636000
C       -1.405145000      1.343319000      0.141059000
C       -2.639331000      2.008795000      0.252654000
C       -0.113167000     -0.508008000     -0.018976000
C        0.718816000      0.607165000     -0.025078000
C       -0.071562000      1.755419000      0.071657000
C        0.372831000     -1.851611000     -0.082736000
C        1.706845000     -2.072862000     -0.064824000
C        2.683664000     -0.995019000      0.024066000
C        2.199890000      0.438038000     -0.190850000
C        3.977495000     -1.254639000      0.263983000
H        2.465832000      0.732234000     -1.213535000
H        2.747777000      1.117934000      0.463582000
H       -4.757276000      1.808634000      0.386910000
H       -4.686367000     -0.696763000      0.282592000
H       -2.504407000     -1.849387000      0.090671000
H       -2.637823000      3.089032000      0.298221000
H        0.259063000      2.780624000      0.089655000
H       -0.314736000     -2.686431000     -0.118808000
H        2.084464000     -3.087110000     -0.068981000
H        4.709719000     -0.463766000      0.360871000
H        4.336161000     -2.270106000      0.368478000
