# Supplementary material for: Indoloindolizines: The Complete Story of a Polycyclic Aromatic Scaffold from Theoretical Design to Organic Field-Effect Transistor Applications
Source: J Am Chem Soc. 2025 Jan 14;147(7):5996–6005. doi: 10.1021/jacs.4c16189 (PMC11848911; doi:10.1021/jacs.4c16189)
Supplement: Supplementary file 2 — ja4c16189_si_002.zip [file ja4c16189_si_002.zip › XYZ/ISE/3/3_B_1.xyz]

25
C13NH11
C       -3.422393000     -0.125706000      0.439406000
C       -3.153957000      1.257260000      0.678554000
C       -1.871979000      1.691453000      0.746749000
N       -0.834522000      0.812225000      0.587793000
C       -1.048364000     -0.569342000      0.348492000
C       -2.398084000     -1.008223000      0.279889000
C        0.528602000      1.042609000      0.620039000
C        1.172991000     -0.202493000      0.399590000
C        0.174746000     -1.205445000      0.230664000
C        1.235979000      2.226045000      0.822052000
C        2.617742000      2.160205000      0.802697000
C        3.281373000      0.937536000      0.586028000
C        2.579218000     -0.234041000      0.386061000
C        0.412776000     -2.658536000     -0.023630000
H       -4.446981000     -0.466712000      0.385972000
H       -3.959820000      1.963892000      0.806131000
H       -1.603360000      2.721343000      0.924410000
H       -2.591372000     -2.055875000      0.098632000
H        0.732803000      3.168971000      0.989133000
H        3.196517000      3.060807000      0.956206000
H        4.363332000      0.921079000      0.576983000
H        3.104448000     -1.165694000      0.220848000
H        0.975786000     -2.819947000     -0.947033000
H        0.985388000     -3.121453000      0.784778000
H       -0.523166000     -3.208957000     -0.114265000
