# Supplementary material for: Indoloindolizines: The Complete Story of a Polycyclic Aromatic Scaffold from Theoretical Design to Organic Field-Effect Transistor Applications
Source: J Am Chem Soc. 2025 Jan 14;147(7):5996–6005. doi: 10.1021/jacs.4c16189 (PMC11848911; doi:10.1021/jacs.4c16189)
Supplement: Supplementary file 2 — ja4c16189_si_002.zip [file ja4c16189_si_002.zip › XYZ/ISE/3/3_B_2.xyz]

25
C13NH11
C       -3.060343000      0.736357000     -0.940916000
C       -3.200024000     -0.623486000     -0.459361000
C       -2.124012000     -1.230745000      0.092272000
N       -0.986018000     -0.513131000      0.343343000
C       -1.049235000      0.960820000      0.437050000
C       -2.005241000      1.490472000     -0.597012000
C        0.319418000     -0.952021000      0.482021000
C        1.193730000      0.150265000      0.524915000
C        0.413157000      1.381314000      0.373675000
C        0.799910000     -2.257082000      0.558056000
C        2.171704000     -2.440976000      0.693415000
C        3.049830000     -1.357447000      0.740773000
C        2.561192000     -0.058232000      0.649396000
C        0.850149000      2.630676000      0.217955000
H       -1.423864000      1.211103000      1.445377000
H       -3.793942000      1.114523000     -1.641807000
H       -4.101984000     -1.186468000     -0.641825000
H       -2.091504000     -2.289269000      0.309496000
H       -1.836851000      2.475690000     -1.008735000
H        0.134851000     -3.107898000      0.511816000
H        2.563203000     -3.447480000      0.761811000
H        4.111754000     -1.530002000      0.848132000
H        3.241449000      0.782910000      0.680650000
H        0.168566000      3.461314000      0.096829000
H        1.906104000      2.863692000      0.212572000
