# Supplementary material for: Indoloindolizines: The Complete Story of a Polycyclic Aromatic Scaffold from Theoretical Design to Organic Field-Effect Transistor Applications
Source: J Am Chem Soc. 2025 Jan 14;147(7):5996–6005. doi: 10.1021/jacs.4c16189 (PMC11848911; doi:10.1021/jacs.4c16189)
Supplement: Supplementary file 2 — ja4c16189_si_002.zip [file ja4c16189_si_002.zip › XYZ/ISE/3/3_C_1.xyz]

25
C13NH11
C       -3.353303000     -0.193497000      0.452332000
C       -3.098346000      1.190791000      0.686500000
C       -1.823398000      1.644565000      0.740107000
N       -0.783030000      0.770147000      0.568831000
C       -0.990446000     -0.606807000      0.335012000
C       -2.334725000     -1.085704000      0.278427000
C        0.581445000      1.014240000      0.584489000
C        1.237281000     -0.224181000      0.357815000
C        0.238769000     -1.223675000      0.204561000
C        1.276976000      2.206363000      0.776913000
C        2.658672000      2.156268000      0.741423000
C        3.333246000      0.940554000      0.518304000
C        2.643176000     -0.239056000      0.327931000
C       -2.566727000     -2.546034000      0.030724000
H       -4.377936000     -0.539675000      0.412448000
H       -3.914119000      1.884751000      0.822231000
H       -1.562071000      2.676693000      0.913334000
H        0.397245000     -2.271963000      0.020404000
H        0.764525000      3.143440000      0.948746000
H        3.229399000      3.063335000      0.887033000
H        4.415217000      0.936466000      0.496582000
H        3.175248000     -1.165999000      0.157469000
H       -3.630928000     -2.775402000      0.011747000
H       -2.132001000     -2.857040000     -0.922473000
H       -2.098465000     -3.155779000      0.807408000
