# Supplementary material for: Indoloindolizines: The Complete Story of a Polycyclic Aromatic Scaffold from Theoretical Design to Organic Field-Effect Transistor Applications
Source: J Am Chem Soc. 2025 Jan 14;147(7):5996–6005. doi: 10.1021/jacs.4c16189 (PMC11848911; doi:10.1021/jacs.4c16189)
Supplement: Supplementary file 2 — ja4c16189_si_002.zip [file ja4c16189_si_002.zip › XYZ/ISE/3/3_C_2.xyz]

25
C13NH11
C       -3.428406000      0.704693000     -0.318217000
C       -3.266108000     -0.730588000      0.098509000
C       -2.065153000     -1.298208000      0.185908000
N       -0.904991000     -0.568379000     -0.067065000
C       -0.904539000      0.818568000     -0.233259000
C       -2.171308000      1.537552000     -0.131398000
C        0.393942000     -1.034162000     -0.152430000
C        1.231111000      0.085786000     -0.389760000
C        0.386210000      1.236505000     -0.436326000
C        0.900575000     -2.327936000     -0.052034000
C        2.269884000     -2.492531000     -0.189315000
C        3.116508000     -1.397240000     -0.425983000
C        2.610314000     -0.113831000     -0.529066000
C       -2.232596000      2.850778000      0.107922000
H       -4.256188000      1.168852000      0.219487000
H       -3.712322000      0.729274000     -1.379392000
H       -4.148024000     -1.321525000      0.298541000
H       -1.916128000     -2.332461000      0.455268000
H        0.696069000      2.252488000     -0.612699000
H        0.258761000     -3.180478000      0.122893000
H        2.693740000     -3.485006000     -0.114767000
H        4.180303000     -1.564563000     -0.529444000
H        3.269204000      0.724885000     -0.712892000
H       -3.183372000      3.362199000      0.174980000
H       -1.342952000      3.449391000      0.243638000
