# Supplementary material for: Indoloindolizines: The Complete Story of a Polycyclic Aromatic Scaffold from Theoretical Design to Organic Field-Effect Transistor Applications
Source: J Am Chem Soc. 2025 Jan 14;147(7):5996–6005. doi: 10.1021/jacs.4c16189 (PMC11848911; doi:10.1021/jacs.4c16189)
Supplement: Supplementary file 2 — ja4c16189_si_002.zip [file ja4c16189_si_002.zip › XYZ/ISE/4/4a_A_1.xyz]

31
C17NH13
C       -1.849001000      1.856066000     -0.087571000
C       -1.964197000      0.422695000     -0.059743000
C       -0.799558000     -0.380679000      0.018021000
N        0.448939000      0.257281000     -0.002032000
C        0.546272000      1.666047000      0.034329000
C       -0.639696000      2.449470000     -0.016901000
C        1.749901000     -0.254685000     -0.018385000
C        2.643236000      0.853083000      0.048532000
C        1.866555000      2.038145000      0.078706000
C        2.253025000     -1.555611000     -0.129607000
C        3.626335000     -1.736837000     -0.134865000
C        4.511274000     -0.652598000     -0.037540000
C        4.028991000      0.636717000      0.046657000
C       -3.222586000     -0.196943000     -0.069879000
C       -3.379754000     -1.569473000      0.013994000
C       -2.217997000     -2.338957000      0.135144000
C       -0.958581000     -1.764905000      0.140525000
C       -4.739002000     -2.215959000     -0.016108000
H       -2.755010000      2.444729000     -0.142980000
H       -0.533934000      3.525248000     -0.010170000
H        2.226284000      3.052711000      0.105748000
H        1.621119000     -2.419106000     -0.239310000
H        4.020026000     -2.740399000     -0.224102000
H        5.578023000     -0.832915000     -0.041487000
H        4.706281000      1.479043000      0.102466000
H       -4.097581000      0.439050000     -0.136224000
H       -2.297571000     -3.414446000      0.236132000
H       -0.106806000     -2.405837000      0.270060000
H       -5.533227000     -1.472553000      0.042488000
H       -4.885579000     -2.785658000     -0.936869000
H       -4.867183000     -2.910926000      0.815812000
