# Supplementary material for: Indoloindolizines: The Complete Story of a Polycyclic Aromatic Scaffold from Theoretical Design to Organic Field-Effect Transistor Applications
Source: J Am Chem Soc. 2025 Jan 14;147(7):5996–6005. doi: 10.1021/jacs.4c16189 (PMC11848911; doi:10.1021/jacs.4c16189)
Supplement: Supplementary file 2 — ja4c16189_si_002.zip [file ja4c16189_si_002.zip › XYZ/ISE/4/4a_A_2.xyz]

31
C17NH13
C       -1.879855000      1.851846000     -0.099798000
C       -1.959248000      0.443415000      0.046131000
C       -0.831141000     -0.336661000     -0.064420000
N        0.409312000      0.282573000     -0.236228000
C        0.489269000      1.682563000     -0.462050000
C       -0.691077000      2.452646000     -0.378895000
C        1.711456000     -0.223406000     -0.279860000
C        2.579870000      0.865216000     -0.589935000
C        1.799814000      2.036886000     -0.696768000
C        2.243449000     -1.492621000     -0.014761000
C        3.610132000     -1.674934000     -0.119160000
C        4.467295000     -0.617383000     -0.471028000
C        3.964920000      0.644123000     -0.695361000
C       -3.287613000     -0.200182000      0.370404000
C       -3.408895000     -1.661332000      0.002237000
C       -2.161949000     -2.393772000     -0.079674000
C       -0.961225000     -1.781719000     -0.092853000
C       -4.589892000     -2.254234000     -0.219644000
H       -3.430235000     -0.120710000      1.457072000
H       -4.100931000      0.372865000     -0.076570000
H       -2.783945000      2.441020000     -0.016364000
H       -0.616834000      3.519818000     -0.532625000
H        2.147814000      3.037370000     -0.889188000
H        1.638766000     -2.324142000      0.303375000
H        4.025188000     -2.651913000      0.088460000
H        5.531485000     -0.797815000     -0.546218000
H        4.623521000      1.467665000     -0.938958000
H       -2.210697000     -3.468450000     -0.202595000
H       -0.083315000     -2.384879000     -0.230361000
H       -4.654554000     -3.316148000     -0.416725000
H       -5.518369000     -1.698933000     -0.208673000
