# Supplementary material for: Indoloindolizines: The Complete Story of a Polycyclic Aromatic Scaffold from Theoretical Design to Organic Field-Effect Transistor Applications
Source: J Am Chem Soc. 2025 Jan 14;147(7):5996–6005. doi: 10.1021/jacs.4c16189 (PMC11848911; doi:10.1021/jacs.4c16189)
Supplement: Supplementary file 2 — ja4c16189_si_002.zip [file ja4c16189_si_002.zip › XYZ/ISE/4/4a_B_1.xyz]

31
C17NH13
C       -2.787797000      1.856760000      0.171220000
C       -2.952204000      0.429208000      0.115431000
C       -1.814436000     -0.414491000      0.013961000
N       -0.547181000      0.181598000      0.036990000
C       -0.401847000      1.587008000      0.029327000
C       -1.559277000      2.409620000      0.104884000
C        0.737865000     -0.372790000      0.030201000
C        1.666189000      0.702526000     -0.019650000
C        0.930294000      1.913968000     -0.017775000
C        1.208058000     -1.688189000      0.108504000
C        2.574050000     -1.906804000      0.098282000
C        3.511000000     -0.857008000      0.016890000
C        3.045068000      0.442756000     -0.033805000
C       -4.229272000     -0.148935000      0.124159000
C       -4.407573000     -1.514108000      0.015694000
C       -3.288415000     -2.331033000     -0.124077000
C       -2.011709000     -1.792268000     -0.128834000
C        4.985568000     -1.164834000     -0.002634000
H       -3.673048000      2.474244000      0.244745000
H       -1.416371000      3.481017000      0.119555000
H        1.324178000      2.916154000     -0.026805000
H        0.556503000     -2.538780000      0.204680000
H        2.933434000     -2.926367000      0.163246000
H        3.742704000      1.270311000     -0.076648000
H       -5.086235000      0.507395000      0.209283000
H       -5.401290000     -1.940183000      0.024242000
H       -3.406733000     -3.400308000     -0.237996000
H       -1.177173000     -2.452667000     -0.270366000
H        5.281774000     -1.746946000      0.872785000
H        5.256694000     -1.750894000     -0.883927000
H        5.580678000     -0.252334000     -0.014218000
