# Supplementary material for: Indoloindolizines: The Complete Story of a Polycyclic Aromatic Scaffold from Theoretical Design to Organic Field-Effect Transistor Applications
Source: J Am Chem Soc. 2025 Jan 14;147(7):5996–6005. doi: 10.1021/jacs.4c16189 (PMC11848911; doi:10.1021/jacs.4c16189)
Supplement: Supplementary file 2 — ja4c16189_si_002.zip [file ja4c16189_si_002.zip › XYZ/ISE/4/4a_B_2.xyz]

31
C17NH13
C       -2.848935000      1.862206000      0.125612000
C       -3.014886000      0.439039000      0.152032000
C       -1.878181000     -0.411934000      0.178815000
N       -0.610522000      0.179231000      0.070616000
C       -0.463105000      1.575185000      0.144914000
C       -1.607684000      2.403919000      0.162615000
C        0.662693000     -0.373616000     -0.033532000
C        1.586833000      0.664951000      0.027194000
C        0.893373000      1.872692000      0.130699000
C        1.085348000     -1.727178000     -0.275694000
C        2.401553000     -2.036965000     -0.247478000
C        3.439427000     -1.053401000      0.024408000
C        3.055841000      0.410671000     -0.129472000
C       -4.293195000     -0.143350000      0.208622000
C       -4.462778000     -1.506209000      0.325057000
C       -3.337507000     -2.326970000      0.417112000
C       -2.064882000     -1.788785000      0.351474000
C        4.685620000     -1.421520000      0.353190000
H        3.353174000      0.731355000     -1.136423000
H        3.634251000      1.027209000      0.560400000
H       -3.731144000      2.487538000      0.113140000
H       -1.457346000      3.474295000      0.187111000
H        1.306513000      2.867328000      0.164849000
H        0.374453000     -2.503873000     -0.503767000
H        2.709062000     -3.063506000     -0.400126000
H       -5.154171000      0.512262000      0.174769000
H       -5.455669000     -1.932375000      0.369816000
H       -3.452418000     -3.393724000      0.554450000
H       -1.219449000     -2.442034000      0.471371000
H        5.454525000     -0.693731000      0.576909000
H        4.967103000     -2.465011000      0.406017000
