# Supplementary material for: Indoloindolizines: The Complete Story of a Polycyclic Aromatic Scaffold from Theoretical Design to Organic Field-Effect Transistor Applications
Source: J Am Chem Soc. 2025 Jan 14;147(7):5996–6005. doi: 10.1021/jacs.4c16189 (PMC11848911; doi:10.1021/jacs.4c16189)
Supplement: Supplementary file 2 — ja4c16189_si_002.zip [file ja4c16189_si_002.zip › XYZ/ISE/4/4a_C_1.xyz]

31
C17NH13
C       -2.386072000      1.624561000     -0.101614000
C       -2.537484000      0.194714000     -0.057145000
C       -1.389999000     -0.636640000      0.027630000
N       -0.129228000     -0.027240000     -0.013690000
C        0.007539000      1.383052000      0.022960000
C       -1.163414000      2.189785000     -0.033227000
C        1.155710000     -0.571575000     -0.041472000
C        2.075051000      0.512005000      0.025155000
C        1.338761000      1.729511000      0.063003000
C        1.625945000     -1.882761000     -0.169380000
C        2.994973000     -2.097649000     -0.187002000
C        3.906526000     -1.037192000     -0.086331000
C        3.454886000      0.263379000      0.011180000
C       -3.808204000     -0.395848000     -0.053768000
C       -3.971599000     -1.763522000      0.054592000
C       -2.843077000     -2.568018000      0.185404000
C       -1.571518000     -2.015693000      0.176913000
C        1.918733000      3.105236000      0.103814000
H       -3.277351000      2.234636000     -0.163442000
H       -1.042993000      3.263417000     -0.034840000
H        0.971960000     -2.728773000     -0.286198000
H        3.362904000     -3.109685000     -0.289742000
H        4.968569000     -1.242915000     -0.099669000
H        4.154890000      1.086786000      0.067004000
H       -4.672715000      0.251946000     -0.127509000
H       -4.960911000     -2.199801000      0.055327000
H       -2.948921000     -3.638114000      0.303940000
H       -0.729096000     -2.666546000      0.317084000
H        2.537361000      3.250755000      0.993300000
H        2.556215000      3.297807000     -0.763403000
H        1.145458000      3.871893000      0.117654000
