# Supplementary material for: Indoloindolizines: The Complete Story of a Polycyclic Aromatic Scaffold from Theoretical Design to Organic Field-Effect Transistor Applications
Source: J Am Chem Soc. 2025 Jan 14;147(7):5996–6005. doi: 10.1021/jacs.4c16189 (PMC11848911; doi:10.1021/jacs.4c16189)
Supplement: Supplementary file 2 — ja4c16189_si_002.zip [file ja4c16189_si_002.zip › XYZ/ISE/4/4a_C_2.xyz]

31
C17NH13
C       -2.621082000      1.332857000     -0.443417000
C       -2.591565000     -0.114794000     -0.278838000
C       -1.337318000     -0.770563000     -0.257915000
N       -0.197369000      0.015263000     -0.429902000
C       -0.291949000      1.258666000     -1.219447000
C       -1.548143000      2.007457000     -0.862108000
C        1.019827000     -0.043674000      0.236329000
C        1.791223000      1.097402000     -0.062772000
C        1.022303000      1.976831000     -0.939356000
C        1.504188000     -1.004069000      1.125399000
C        2.767245000     -0.817483000      1.678293000
C        3.545507000      0.296302000      1.367695000
C        3.049782000      1.262248000      0.499585000
C       -3.752167000     -0.867744000     -0.100472000
C       -3.697039000     -2.241147000      0.092482000
C       -2.461062000     -2.878571000      0.104032000
C       -1.288815000     -2.153630000     -0.072166000
C        1.355913000      3.171270000     -1.429795000
H       -0.324845000      0.993805000     -2.287003000
H       -3.544022000      1.851257000     -0.213901000
H       -1.553869000      3.082414000     -0.983694000
H        0.918977000     -1.866663000      1.400538000
H        3.149337000     -1.559691000      2.367119000
H        4.526897000      0.410941000      1.806556000
H        3.637320000      2.141370000      0.268660000
H       -4.708544000     -0.359299000     -0.107343000
H       -4.606910000     -2.809391000      0.228477000
H       -2.404938000     -3.950953000      0.236899000
H       -0.340223000     -2.667538000     -0.101568000
H        0.688094000      3.731030000     -2.070565000
H        2.312547000      3.625196000     -1.211503000
