# Supplementary material for: Indoloindolizines: The Complete Story of a Polycyclic Aromatic Scaffold from Theoretical Design to Organic Field-Effect Transistor Applications
Source: J Am Chem Soc. 2025 Jan 14;147(7):5996–6005. doi: 10.1021/jacs.4c16189 (PMC11848911; doi:10.1021/jacs.4c16189)
Supplement: Supplementary file 2 — ja4c16189_si_002.zip [file ja4c16189_si_002.zip › XYZ/ISE/4/4a_D_1.xyz]

31
C17NH13
C       -2.403366000      1.398872000     -0.134685000
C       -2.539169000     -0.031176000     -0.108565000
C       -1.388604000     -0.853341000     -0.006851000
N       -0.137848000     -0.224188000     -0.008435000
C       -0.025466000      1.184012000      0.037779000
C       -1.198138000      2.003499000     -0.035705000
C        1.157570000     -0.752889000     -0.007536000
C        2.062388000      0.341295000      0.084783000
C        1.298995000      1.536421000      0.109703000
C        1.646593000     -2.058417000     -0.127273000
C        3.017787000     -2.256175000     -0.111661000
C        3.913729000     -1.184589000      0.014087000
C        3.444866000      0.109660000      0.104188000
C       -3.804556000     -0.634391000     -0.142719000
C       -3.956111000     -2.004261000     -0.055352000
C       -2.823103000     -2.800924000      0.090849000
C       -1.557862000     -2.236472000      0.119161000
C       -1.035101000      3.494198000     -0.015641000
H       -3.305658000      1.992997000     -0.209588000
H        1.678872000      2.542332000      0.150246000
H        1.006766000     -2.912465000     -0.261296000
H        3.400685000     -3.263291000     -0.207560000
H        4.978172000     -1.377620000      0.026201000
H        4.130728000      0.943483000      0.179783000
H       -4.673758000      0.005471000     -0.229147000
H       -4.940910000     -2.449900000     -0.083225000
H       -2.921650000     -3.873424000      0.192233000
H       -0.712308000     -2.880870000      0.268966000
H       -0.412951000      3.834637000     -0.846518000
H       -2.001449000      3.990445000     -0.086675000
H       -0.548043000      3.824472000      0.904724000
