# Supplementary material for: Indoloindolizines: The Complete Story of a Polycyclic Aromatic Scaffold from Theoretical Design to Organic Field-Effect Transistor Applications
Source: J Am Chem Soc. 2025 Jan 14;147(7):5996–6005. doi: 10.1021/jacs.4c16189 (PMC11848911; doi:10.1021/jacs.4c16189)
Supplement: Supplementary file 2 — ja4c16189_si_002.zip [file ja4c16189_si_002.zip › XYZ/ISE/4/4a_D_2.xyz]

31
C17NH13
C       -2.344346000      1.457301000      0.517643000
C       -2.506148000     -0.035200000      0.366401000
C       -1.357114000     -0.839918000      0.300399000
N       -0.103549000     -0.194410000      0.380528000
C        0.054600000      1.145303000     -0.008564000
C       -1.136854000      1.950472000     -0.243924000
C        1.157329000     -0.725007000      0.637660000
C        2.108658000      0.296666000      0.377884000
C        1.385171000      1.457920000     -0.025890000
C        1.556778000     -1.966361000      1.136871000
C        2.911526000     -2.184311000      1.335049000
C        3.862955000     -1.193508000      1.052810000
C        3.470051000      0.046883000      0.585753000
C       -3.755457000     -0.634770000      0.271855000
C       -3.886305000     -2.010368000      0.118073000
C       -2.744919000     -2.794670000      0.026603000
C       -1.484734000     -2.215010000      0.104281000
C       -1.158316000      3.026356000     -1.033220000
H       -2.202711000      1.695126000      1.579952000
H       -3.245894000      1.973979000      0.191947000
H        1.795712000      2.428167000     -0.248344000
H        0.846538000     -2.734859000      1.397045000
H        3.237598000     -3.139356000      1.724826000
H        4.911914000     -1.401174000      1.216662000
H        4.201141000      0.820637000      0.390179000
H       -4.639453000     -0.010648000      0.316951000
H       -4.867808000     -2.459590000      0.052548000
H       -2.827535000     -3.862840000     -0.123412000
H       -0.608453000     -2.829293000     -0.021566000
H       -2.058308000      3.614474000     -1.150972000
H       -0.283167000      3.347709000     -1.580728000
