# Supplementary material for: Indoloindolizines: The Complete Story of a Polycyclic Aromatic Scaffold from Theoretical Design to Organic Field-Effect Transistor Applications
Source: J Am Chem Soc. 2025 Jan 14;147(7):5996–6005. doi: 10.1021/jacs.4c16189 (PMC11848911; doi:10.1021/jacs.4c16189)
Supplement: Supplementary file 2 — ja4c16189_si_002.zip [file ja4c16189_si_002.zip › XYZ/ISE/4/4b_A_1.xyz]

31
C17NH13
C       -1.538494000      1.283068000     -0.035528000
C       -1.547297000     -0.167319000     -0.045750000
C       -0.351817000     -0.844612000     -0.061607000
N        0.826445000     -0.175547000     -0.067755000
C        0.890329000      1.247854000     -0.058230000
C       -0.326642000      1.947324000     -0.041998000
C        2.122414000     -0.671495000     -0.083290000
C        3.004193000      0.443548000     -0.083534000
C        2.224691000      1.625096000     -0.067907000
C        2.573273000     -1.989526000     -0.096856000
C        3.939497000     -2.201447000     -0.111049000
C        4.836828000     -1.114246000     -0.111637000
C        4.390051000      0.190019000     -0.098198000
C       -2.799581000      1.961354000     -0.019082000
C       -3.983306000      1.288451000     -0.012971000
C       -3.970268000     -0.150740000     -0.023224000
C       -2.807211000     -0.847060000     -0.038890000
C       -5.306046000      2.000831000      0.003790000
H       -0.298623000     -1.923009000     -0.069752000
H       -0.297460000      3.028529000     -0.034586000
H        2.581670000      2.640441000     -0.064003000
H        1.887200000     -2.826035000     -0.096442000
H        4.324455000     -3.211771000     -0.121816000
H        5.900586000     -1.313164000     -0.122929000
H        5.093599000      1.012185000     -0.098874000
H       -2.792967000      3.044932000     -0.011402000
H       -4.915504000     -0.678967000     -0.018137000
H       -2.814410000     -1.930062000     -0.046397000
H       -5.178340000      3.082283000      0.013397000
H       -5.904546000      1.737762000     -0.872112000
H       -5.891719000      1.720521000      0.882968000
