# Supplementary material for: Indoloindolizines: The Complete Story of a Polycyclic Aromatic Scaffold from Theoretical Design to Organic Field-Effect Transistor Applications
Source: J Am Chem Soc. 2025 Jan 14;147(7):5996–6005. doi: 10.1021/jacs.4c16189 (PMC11848911; doi:10.1021/jacs.4c16189)
Supplement: Supplementary file 2 — ja4c16189_si_002.zip [file ja4c16189_si_002.zip › XYZ/ISE/4/4b_A_2.xyz]

31
C17NH13
C       -1.373799000      1.335177000      0.206060000
C       -1.371902000     -0.110144000      0.194875000
C       -0.180127000     -0.774433000      0.184022000
N        1.002055000     -0.093737000      0.168204000
C        1.048938000      1.317242000      0.135664000
C       -0.193010000      2.007367000      0.160504000
C        2.302467000     -0.579537000      0.151684000
C        3.171660000      0.541703000      0.108713000
C        2.368144000      1.716347000      0.098767000
C        2.770098000     -1.890798000      0.170121000
C        4.140668000     -2.083644000      0.145805000
C        5.023839000     -0.989266000      0.104062000
C        4.557273000      0.310524000      0.085686000
C       -2.700196000      2.040652000      0.354222000
C       -3.893555000      1.266706000     -0.166229000
C       -3.804150000     -0.182428000     -0.076964000
C       -2.634223000     -0.818575000      0.119892000
C       -4.986709000      1.882823000     -0.632419000
H       -2.659005000      3.034447000     -0.091729000
H       -2.866373000      2.194610000      1.428962000
H       -0.116656000     -1.852258000      0.168331000
H       -0.171093000      3.089452000      0.159527000
H        2.710172000      2.736800000      0.072361000
H        2.096079000     -2.736210000      0.203973000
H        4.537810000     -3.089403000      0.159777000
H        6.089813000     -1.174445000      0.086289000
H        5.248753000      1.142346000      0.053584000
H       -4.713527000     -0.753859000     -0.215211000
H       -2.607448000     -1.901033000      0.157749000
H       -5.856727000      1.320685000     -0.945732000
H       -5.042197000      2.960194000     -0.714564000
