# Supplementary material for: Indoloindolizines: The Complete Story of a Polycyclic Aromatic Scaffold from Theoretical Design to Organic Field-Effect Transistor Applications
Source: J Am Chem Soc. 2025 Jan 14;147(7):5996–6005. doi: 10.1021/jacs.4c16189 (PMC11848911; doi:10.1021/jacs.4c16189)
Supplement: Supplementary file 2 — ja4c16189_si_002.zip [file ja4c16189_si_002.zip › XYZ/ISE/4/4b_B_1.xyz]

31
C17NH13
C       -2.033144000      1.118862000      0.004354000
C       -2.051946000     -0.333514000      0.006211000
C       -0.857695000     -1.013757000      0.004978000
N        0.323722000     -0.350017000      0.002058000
C        0.397559000      1.076377000      0.000176000
C       -0.818788000      1.778342000      0.001410000
C        1.614323000     -0.849981000      0.000439000
C        2.499277000      0.261828000     -0.002493000
C        1.734568000      1.457337000     -0.002608000
C        2.062790000     -2.169061000      0.001305000
C        3.428677000     -2.384037000     -0.000814000
C        4.329427000     -1.299578000     -0.003742000
C        3.885222000      0.005952000     -0.004598000
C       -3.291579000      1.802558000      0.005698000
C       -4.463795000      1.115334000      0.008620000
C       -4.476726000     -0.316277000      0.010449000
C       -3.312254000     -1.014048000      0.009285000
C        2.266241000      2.853735000     -0.005308000
H       -0.808331000     -2.092403000      0.006245000
H       -0.793172000      2.859354000      0.000046000
H        1.375123000     -3.004230000      0.003533000
H        3.810951000     -3.395483000     -0.000224000
H        5.392657000     -1.501536000     -0.005336000
H        4.592342000      0.824990000     -0.006858000
H       -3.288704000      2.885344000      0.004326000
H       -5.404330000      1.650225000      0.009594000
H       -5.424327000     -0.837678000      0.012769000
H       -3.317575000     -2.097022000      0.010658000
H        2.884036000      3.051113000     -0.885982000
H        1.461896000      3.588814000     -0.004299000
H        2.887955000      3.053019000      0.872167000
