# Supplementary material for: Indoloindolizines: The Complete Story of a Polycyclic Aromatic Scaffold from Theoretical Design to Organic Field-Effect Transistor Applications
Source: J Am Chem Soc. 2025 Jan 14;147(7):5996–6005. doi: 10.1021/jacs.4c16189 (PMC11848911; doi:10.1021/jacs.4c16189)
Supplement: Supplementary file 2 — ja4c16189_si_002.zip [file ja4c16189_si_002.zip › XYZ/ISE/4/4b_B_2.xyz]

31
C17NH13
C       -1.774914000      1.146017000     -0.556819000
C       -1.768403000     -0.264728000     -0.973241000
C       -0.609287000     -0.979526000     -0.805247000
N        0.533046000     -0.355713000     -0.428644000
C        0.683572000      1.101817000     -0.642015000
C       -0.603516000      1.781447000     -0.293038000
C        1.686103000     -0.882826000      0.134127000
C        2.566403000      0.158942000      0.478316000
C        1.941284000      1.441474000      0.143831000
C        2.007441000     -2.215463000      0.378324000
C        3.236368000     -2.491068000      0.966628000
C        4.120254000     -1.468181000      1.314810000
C        3.783638000     -0.139814000      1.077427000
C       -3.069999000      1.777160000     -0.427915000
C       -4.204318000      1.133731000     -0.787887000
C       -4.176519000     -0.219660000     -1.276705000
C       -3.001557000     -0.889475000     -1.355964000
C        2.356280000      2.671297000      0.443698000
H        0.918137000      1.244261000     -1.714435000
H       -0.584960000     -2.058516000     -0.872606000
H       -0.577931000      2.789666000      0.096129000
H        1.328572000     -3.017327000      0.124631000
H        3.509742000     -3.520197000      1.158506000
H        5.070277000     -1.711728000      1.769983000
H        4.467927000      0.652820000      1.350144000
H       -3.105399000      2.799345000     -0.072490000
H       -5.157257000      1.641783000     -0.712149000
H       -5.102946000     -0.700962000     -1.558480000
H       -2.976028000     -1.919162000     -1.691933000
H        1.790375000      3.547341000      0.158835000
H        3.279813000      2.841343000      0.979979000
