# Supplementary material for: Indoloindolizines: The Complete Story of a Polycyclic Aromatic Scaffold from Theoretical Design to Organic Field-Effect Transistor Applications
Source: J Am Chem Soc. 2025 Jan 14;147(7):5996–6005. doi: 10.1021/jacs.4c16189 (PMC11848911; doi:10.1021/jacs.4c16189)
Supplement: Supplementary file 2 — ja4c16189_si_002.zip [file ja4c16189_si_002.zip › XYZ/ISE/4/4b_C_1.xyz]

31
C17NH13
C       -2.478415000      1.364945000      0.130735000
C       -2.496490000     -0.084557000      0.062688000
C       -1.301266000     -0.765417000      0.030240000
N       -0.120938000     -0.102273000      0.060997000
C       -0.050353000      1.320728000      0.127590000
C       -1.262566000      2.023809000      0.161126000
C        1.172443000     -0.600153000      0.036915000
C        2.059601000      0.506740000      0.088282000
C        1.287278000      1.690601000      0.144194000
C        1.627677000     -1.915959000     -0.024825000
C        2.991468000     -2.125491000     -0.035265000
C        3.912549000     -1.048836000      0.014710000
C        3.445759000      0.249197000      0.075642000
C       -3.735822000      2.047982000      0.163291000
C       -4.908600000      1.361272000      0.131475000
C       -4.921102000     -0.067602000      0.064380000
C       -3.755908000     -0.764532000      0.031225000
C        5.389967000     -1.343774000      0.000277000
H       -1.252399000     -1.842882000     -0.020402000
H       -1.229831000      3.103780000      0.211738000
H        1.649041000      2.703219000      0.191389000
H        0.945005000     -2.754481000     -0.063778000
H        3.370927000     -3.138183000     -0.082928000
H        4.145842000      1.074580000      0.113895000
H       -3.732715000      3.129531000      0.214085000
H       -5.849084000      1.895636000      0.156919000
H       -5.868415000     -0.588998000      0.040249000
H       -3.761059000     -1.846299000     -0.019555000
H        5.677390000     -1.966965000      0.850300000
H        5.676689000     -1.885040000     -0.904359000
H        5.978426000     -0.428079000      0.042771000
