# Supplementary material for: Indoloindolizines: The Complete Story of a Polycyclic Aromatic Scaffold from Theoretical Design to Organic Field-Effect Transistor Applications
Source: J Am Chem Soc. 2025 Jan 14;147(7):5996–6005. doi: 10.1021/jacs.4c16189 (PMC11848911; doi:10.1021/jacs.4c16189)
Supplement: Supplementary file 2 — ja4c16189_si_002.zip [file ja4c16189_si_002.zip › XYZ/ISE/4/4b_C_2.xyz]

31
C17NH13
C       -2.538614000      1.430702000      0.220878000
C       -2.572117000     -0.013900000      0.201752000
C       -1.387261000     -0.719174000      0.128231000
N       -0.194534000     -0.072268000      0.069433000
C       -0.121061000      1.349801000      0.090156000
C       -1.302549000      2.070969000      0.165410000
C        1.084718000     -0.570075000     -0.003178000
C        1.969563000      0.513394000     -0.030518000
C        1.241443000      1.694569000      0.025747000
C        1.513143000     -1.930650000     -0.016578000
C        2.837537000     -2.210546000      0.025553000
C        3.859631000     -1.176037000      0.089211000
C        3.441971000      0.269501000     -0.174740000
C       -3.774319000      2.135821000      0.297541000
C       -4.962414000      1.469646000      0.351902000
C       -4.993546000      0.044638000      0.333143000
C       -3.839747000     -0.673256000      0.260716000
C        5.140413000     -1.481628000      0.346603000
H        3.727174000      0.518165000     -1.204226000
H        4.014122000      0.946369000      0.461608000
H       -1.358488000     -1.797771000      0.113624000
H       -1.248977000      3.151394000      0.181326000
H        1.619815000      2.702950000      0.018809000
H        0.790619000     -2.736085000     -0.033137000
H        3.168611000     -3.240260000      0.059415000
H       -3.750406000      3.218396000      0.312064000
H       -5.891854000      2.020004000      0.409979000
H       -5.946527000     -0.465602000      0.377252000
H       -3.865008000     -1.755752000      0.246571000
H        5.904790000     -0.719432000      0.421860000
H        5.455027000     -2.507141000      0.487927000
