# Supplementary material for: Indoloindolizines: The Complete Story of a Polycyclic Aromatic Scaffold from Theoretical Design to Organic Field-Effect Transistor Applications
Source: J Am Chem Soc. 2025 Jan 14;147(7):5996–6005. doi: 10.1021/jacs.4c16189 (PMC11848911; doi:10.1021/jacs.4c16189)
Supplement: Supplementary file 2 — ja4c16189_si_002.zip [file ja4c16189_si_002.zip › XYZ/ISE/4/4b_D_1.xyz]

31
C17NH13
C       -2.038209000      0.935370000      0.001945000
C       -2.035811000     -0.520779000      0.000888000
C       -0.841625000     -1.199049000     -0.015568000
N        0.330825000     -0.525339000     -0.030787000
C        0.384681000      0.893149000     -0.030478000
C       -0.826035000      1.622390000     -0.013742000
C        1.627904000     -1.017060000     -0.048484000
C        2.505114000      0.100032000     -0.059435000
C        1.718904000      1.278013000     -0.048035000
C        2.083184000     -2.333951000     -0.055514000
C        3.450052000     -2.540218000     -0.073966000
C        4.343484000     -1.449802000     -0.085163000
C        3.891662000     -0.147134000     -0.078182000
C       -3.322995000      1.575185000      0.019513000
C       -4.478220000      0.858426000      0.034443000
C       -4.462279000     -0.569967000      0.033278000
C       -3.278704000     -1.232316000      0.017011000
C       -0.698702000      3.118668000     -0.014318000
H       -0.787968000     -2.277099000     -0.017131000
H        2.077736000      2.291840000     -0.052152000
H        1.400351000     -3.172988000     -0.046954000
H        3.838932000     -3.549115000     -0.079887000
H        5.407901000     -1.644901000     -0.099548000
H        4.591947000      0.677799000     -0.086986000
H       -3.376626000      2.653317000      0.020909000
H       -5.428802000      1.375283000      0.047452000
H       -5.396128000     -1.115336000      0.045394000
H       -3.251182000     -2.314971000      0.015906000
H       -0.128528000      3.455050000      0.855352000
H       -0.152757000      3.456509000     -0.898845000
H       -1.656605000      3.627995000     -0.000645000
