# Supplementary material for: Indoloindolizines: The Complete Story of a Polycyclic Aromatic Scaffold from Theoretical Design to Organic Field-Effect Transistor Applications
Source: J Am Chem Soc. 2025 Jan 14;147(7):5996–6005. doi: 10.1021/jacs.4c16189 (PMC11848911; doi:10.1021/jacs.4c16189)
Supplement: Supplementary file 2 — ja4c16189_si_002.zip [file ja4c16189_si_002.zip › XYZ/ISE/4/4b_D_2.xyz]

31
C17NH13
C       -2.053983000      0.954374000     -0.032633000
C       -2.062602000     -0.441615000     -0.160874000
C       -0.809043000     -1.194253000     -0.528159000
N        0.382551000     -0.449822000     -0.188379000
C        0.438469000      0.932807000     -0.112050000
C       -0.792828000      1.708101000     -0.241357000
C        1.652085000     -0.960923000     -0.055909000
C        2.534547000      0.134028000      0.146664000
C        1.741396000      1.316873000      0.105961000
C        2.104407000     -2.280061000     -0.094256000
C        3.459431000     -2.498988000      0.091660000
C        4.347651000     -1.431124000      0.307854000
C        3.899541000     -0.123405000      0.337381000
C       -3.251029000      1.598896000      0.305178000
C       -4.426369000      0.888439000      0.479039000
C       -4.430446000     -0.495607000      0.329372000
C       -3.249613000     -1.150280000      0.017165000
C       -0.764498000      3.013645000     -0.548794000
H       -0.787595000     -2.148938000     -0.000550000
H       -0.812650000     -1.424832000     -1.601733000
H        2.082436000      2.326974000      0.254913000
H        1.429702000     -3.108342000     -0.264093000
H        3.841429000     -3.510872000      0.068849000
H        5.399527000     -1.640725000      0.450104000
H        4.592783000      0.691772000      0.500348000
H       -3.253918000      2.669606000      0.452530000
H       -5.336295000      1.409968000      0.744425000
H       -5.342729000     -1.059166000      0.471510000
H       -3.243222000     -2.228915000     -0.084599000
H       -1.666366000      3.596617000     -0.657151000
H        0.170632000      3.526067000     -0.720392000
