# Supplementary material for: Indoloindolizines: The Complete Story of a Polycyclic Aromatic Scaffold from Theoretical Design to Organic Field-Effect Transistor Applications
Source: J Am Chem Soc. 2025 Jan 14;147(7):5996–6005. doi: 10.1021/jacs.4c16189 (PMC11848911; doi:10.1021/jacs.4c16189)
Supplement: Supplementary file 2 — ja4c16189_si_002.zip [file ja4c16189_si_002.zip › XYZ/ISE/4/4c_A_1.xyz]

31
C17NH13
C        0.155787000      0.074089000      0.204162000
C        0.940064000     -1.055809000      0.707794000
C        0.286868000     -2.206416000      1.199599000
N       -1.112518000     -2.241137000      1.194484000
C       -1.892101000     -1.187313000      0.723796000
C       -1.252803000     -0.001704000      0.216607000
C       -1.943992000     -3.251609000      1.622738000
C       -3.242484000     -2.849241000      1.428381000
C       -3.217829000     -1.555260000      0.864804000
C        0.743269000      1.247143000     -0.298257000
C       -2.012711000      1.077648000     -0.264657000
C       -1.423015000      2.226688000     -0.756542000
C       -0.020714000      2.294986000     -0.765850000
C        2.344316000     -1.055911000      0.728163000
C        3.071584000     -2.128540000      1.206007000
C        2.405780000     -3.254472000      1.686885000
C        1.024677000     -3.291477000      1.683012000
C       -2.247513000      3.376606000     -1.269343000
H       -1.561320000     -4.168473000      2.027869000
H       -4.116538000     -3.430569000      1.669063000
H       -4.071047000     -0.959121000      0.592473000
H        1.818621000      1.344472000     -0.324982000
H       -3.092068000      1.003745000     -0.248217000
H        0.468983000      3.183237000     -1.145629000
H        2.878646000     -0.193059000      0.359969000
H        4.152382000     -2.091413000      1.205463000
H        2.962953000     -4.101375000      2.063908000
H        0.516382000     -4.166900000      2.057036000
H       -2.044261000      4.289712000     -0.705524000
H       -2.019488000      3.589257000     -2.316127000
H       -3.313791000      3.167170000     -1.194634000
