# Supplementary material for: Indoloindolizines: The Complete Story of a Polycyclic Aromatic Scaffold from Theoretical Design to Organic Field-Effect Transistor Applications
Source: J Am Chem Soc. 2025 Jan 14;147(7):5996–6005. doi: 10.1021/jacs.4c16189 (PMC11848911; doi:10.1021/jacs.4c16189)
Supplement: Supplementary file 2 — ja4c16189_si_002.zip [file ja4c16189_si_002.zip › XYZ/ISE/4/4C_A_2.xyz]

31
C17NH13
C       -1.656261000      0.240916000      0.025791000
C       -1.633901000     -1.208981000     -0.098510000
C       -0.396855000     -1.892557000     -0.181460000
N        0.778235000     -1.142834000     -0.144067000
C        0.765167000      0.251366000     -0.034153000
C       -0.473662000      0.935855000      0.048700000
C        2.083203000     -1.568499000     -0.198650000
C        2.901220000     -0.463513000     -0.123179000
C        2.086910000      0.680203000     -0.019582000
C       -2.906235000      0.984150000      0.117184000
C       -0.450862000      2.431973000      0.241643000
C       -1.759602000      3.138382000     -0.039310000
C       -2.958073000      2.328054000      0.076094000
C       -2.801897000     -1.993376000     -0.145588000
C       -2.756834000     -3.367936000     -0.261384000
C       -1.525107000     -4.018847000     -0.337511000
C       -0.355819000     -3.285452000     -0.298666000
C       -1.811028000      4.441110000     -0.346657000
H        0.350503000      2.876216000     -0.349437000
H       -0.180874000      2.617019000      1.290180000
H        2.338253000     -2.607270000     -0.287154000
H        3.977841000     -0.487949000     -0.142311000
H        2.417032000      1.701019000      0.058573000
H       -3.834646000      0.436801000      0.181921000
H       -3.915677000      2.833636000      0.080724000
H       -3.766217000     -1.511726000     -0.093662000
H       -3.676263000     -3.936434000     -0.294339000
H       -1.479728000     -5.095577000     -0.428663000
H        0.594290000     -3.794238000     -0.360851000
H       -2.757991000      4.945818000     -0.485923000
H       -0.915025000      5.035930000     -0.466026000
