# Supplementary material for: Indoloindolizines: The Complete Story of a Polycyclic Aromatic Scaffold from Theoretical Design to Organic Field-Effect Transistor Applications
Source: J Am Chem Soc. 2025 Jan 14;147(7):5996–6005. doi: 10.1021/jacs.4c16189 (PMC11848911; doi:10.1021/jacs.4c16189)
Supplement: Supplementary file 2 — ja4c16189_si_002.zip [file ja4c16189_si_002.zip › XYZ/ISE/4/4c_B_1.xyz]

31
C17NH13
C       -0.301020000      0.610713000     -0.262345000
C        0.479215000     -0.531882000      0.223298000
C       -0.177559000     -1.693322000      0.674148000
N       -1.576550000     -1.736392000      0.650157000
C       -2.353638000     -0.674128000      0.197581000
C       -1.712226000      0.526635000     -0.269602000
C       -2.408235000     -2.761129000      1.040242000
C       -3.706418000     -2.358959000      0.839355000
C       -3.680068000     -1.050689000      0.310867000
C        0.295452000      1.795387000     -0.724679000
C       -2.468951000      1.615570000     -0.732542000
C       -1.856628000      2.766868000     -1.180809000
C       -0.462563000      2.857518000     -1.176890000
C        1.884150000     -0.527676000      0.263231000
C        2.631347000     -1.599783000      0.719480000
C        1.942920000     -2.736877000      1.159515000
C        0.564569000     -2.783970000      1.137788000
C        4.136454000     -1.555054000      0.746154000
H       -2.026218000     -3.686759000      1.425818000
H       -4.580989000     -2.950079000      1.052712000
H       -4.532191000     -0.450868000      0.043096000
H        1.371012000      1.890747000     -0.731978000
H       -3.547768000      1.544754000     -0.735354000
H       -2.455318000      3.595955000     -1.533931000
H        0.025664000      3.757073000     -1.526947000
H        2.414050000      0.350303000     -0.076520000
H        2.495803000     -3.594163000      1.523045000
H        0.060697000     -3.673783000      1.483253000
H        4.518962000     -1.688660000      1.760398000
H        4.567486000     -2.349499000      0.133065000
H        4.512486000     -0.603930000      0.371180000
