# Supplementary material for: Indoloindolizines: The Complete Story of a Polycyclic Aromatic Scaffold from Theoretical Design to Organic Field-Effect Transistor Applications
Source: J Am Chem Soc. 2025 Jan 14;147(7):5996–6005. doi: 10.1021/jacs.4c16189 (PMC11848911; doi:10.1021/jacs.4c16189)
Supplement: Supplementary file 2 — ja4c16189_si_002.zip [file ja4c16189_si_002.zip › XYZ/ISE/4/4c_B_2.xyz]

31
C17NH13
C       -1.160744000      0.885563000     -0.260174000
C       -1.128997000     -0.557246000     -0.225346000
C        0.055968000     -1.231557000     -0.280794000
N        1.256424000     -0.522117000     -0.337042000
C        1.294843000      0.874713000     -0.357205000
C        0.062124000      1.604528000     -0.325710000
C        2.546935000     -1.000306000     -0.371362000
C        3.401321000      0.077134000     -0.415877000
C        2.626437000      1.253315000     -0.407411000
C       -2.364705000      1.618581000     -0.246026000
C        0.037524000      3.007903000     -0.361490000
C       -1.156474000      3.697888000     -0.340424000
C       -2.366425000      2.997833000     -0.285079000
C       -2.422644000     -1.341973000     -0.202010000
C       -2.301949000     -2.823570000      0.096085000
C       -0.999193000     -3.427039000     -0.104705000
C        0.104810000     -2.682953000     -0.285039000
C       -3.349382000     -3.551286000      0.506716000
H       -3.115277000     -0.893839000      0.511108000
H       -2.901244000     -1.229297000     -1.183650000
H        2.767069000     -2.049920000     -0.354192000
H        4.476074000      0.014811000     -0.448837000
H        2.994218000      2.264142000     -0.432738000
H       -3.309740000      1.096978000     -0.207195000
H        0.971484000      3.550890000     -0.408767000
H       -1.156010000      4.779387000     -0.369210000
H       -3.304647000      3.536257000     -0.273304000
H       -0.923965000     -4.506274000     -0.063850000
H        1.058289000     -3.172215000     -0.410135000
H       -3.261397000     -4.617878000      0.665333000
H       -4.317355000     -3.105520000      0.694344000
