# Supplementary material for: Indoloindolizines: The Complete Story of a Polycyclic Aromatic Scaffold from Theoretical Design to Organic Field-Effect Transistor Applications
Source: J Am Chem Soc. 2025 Jan 14;147(7):5996–6005. doi: 10.1021/jacs.4c16189 (PMC11848911; doi:10.1021/jacs.4c16189)
Supplement: Supplementary file 2 — ja4c16189_si_002.zip [file ja4c16189_si_002.zip › XYZ/ISE/4/4c_C_1.xyz]

31
C17NH13
C        0.682639000      0.573447000     -0.292432000
C        1.457139000     -0.557885000      0.225798000
C        0.792100000     -1.697713000      0.720268000
N       -0.606072000     -1.723851000      0.704667000
C       -1.390721000     -0.670493000      0.221564000
C       -0.733744000      0.508191000     -0.290048000
C       -1.429075000     -2.733226000      1.137263000
C       -2.725825000     -2.337948000      0.936683000
C       -2.725497000     -1.045118000      0.362306000
C        1.300563000      1.728577000     -0.794807000
C       -1.461711000      1.603497000     -0.790735000
C       -0.825576000      2.727253000     -1.278716000
C        0.566973000      2.792751000     -1.281951000
C        2.861434000     -0.567320000      0.257166000
C        3.578011000     -1.640542000      0.748743000
C        2.900037000     -2.757639000      1.232991000
C        1.519253000     -2.784619000      1.218315000
C       -3.968408000     -0.290292000      0.002773000
H       -1.044143000     -3.645470000      1.549979000
H       -3.600784000     -2.919249000      1.177943000
H        2.377745000      1.799981000     -0.806458000
H       -2.538076000      1.570139000     -0.795861000
H       -1.411708000      3.554147000     -1.657416000
H        1.073763000      3.669305000     -1.662481000
H        3.406027000      0.287870000     -0.112895000
H        4.658960000     -1.610626000      0.756333000
H        3.447677000     -3.605736000      1.621229000
H        1.003632000     -3.654001000      1.595552000
H       -4.054399000      0.654461000      0.544869000
H       -4.023317000     -0.060737000     -1.064041000
H       -4.846202000     -0.886556000      0.250898000
