# Supplementary material for: Indoloindolizines: The Complete Story of a Polycyclic Aromatic Scaffold from Theoretical Design to Organic Field-Effect Transistor Applications
Source: J Am Chem Soc. 2025 Jan 14;147(7):5996–6005. doi: 10.1021/jacs.4c16189 (PMC11848911; doi:10.1021/jacs.4c16189)
Supplement: Supplementary file 2 — ja4c16189_si_002.zip [file ja4c16189_si_002.zip › XYZ/ISE/4/4c_C_2.xyz]

31
C17NH13
C       -1.605002000      0.759134000      0.380847000
C       -1.584334000     -0.688202000      0.669261000
C       -0.447233000     -1.436217000      0.286256000
N        0.659807000     -0.731394000     -0.151109000
C        0.883613000      0.648520000      0.309922000
C       -0.399161000      1.440374000      0.116847000
C        1.628945000     -1.081037000     -1.059396000
C        2.512872000     -0.082733000     -1.267008000
C        2.160342000      1.052248000     -0.431873000
C       -2.805455000      1.470865000      0.271145000
C       -0.420589000      2.779172000     -0.250250000
C       -1.622228000      3.472274000     -0.337768000
C       -2.816430000      2.814568000     -0.071145000
C       -2.673876000     -1.382399000      1.203103000
C       -2.677142000     -2.765631000      1.301272000
C       -1.573479000     -3.490693000      0.858371000
C       -0.460040000     -2.832554000      0.362112000
C        2.848978000      2.188305000     -0.262471000
H        1.097028000      0.612562000      1.386214000
H        1.599752000     -2.052260000     -1.527332000
H        3.351303000     -0.118606000     -1.941797000
H       -3.746002000      0.961854000      0.427609000
H        0.506877000      3.283840000     -0.477551000
H       -1.623656000      4.516663000     -0.620091000
H       -3.758491000      3.341302000     -0.148129000
H       -3.539714000     -0.830207000      1.541519000
H       -3.533452000     -3.276359000      1.719685000
H       -1.568535000     -4.570476000      0.926719000
H        0.415496000     -3.393567000      0.064913000
H        2.538163000      2.957237000      0.429629000
H        3.769741000      2.359915000     -0.803100000
