# Supplementary material for: Indoloindolizines: The Complete Story of a Polycyclic Aromatic Scaffold from Theoretical Design to Organic Field-Effect Transistor Applications
Source: J Am Chem Soc. 2025 Jan 14;147(7):5996–6005. doi: 10.1021/jacs.4c16189 (PMC11848911; doi:10.1021/jacs.4c16189)
Supplement: Supplementary file 2 — ja4c16189_si_002.zip [file ja4c16189_si_002.zip › XYZ/ISE/4/4_A_1.xyz]

31
C17NH13
C       -2.149575000     -1.284263000     -0.510500000
C       -1.286666000     -2.394202000     -0.830834000
C        0.050065000     -2.239721000     -0.874175000
N        0.623287000     -1.016599000     -0.613140000
C       -0.137492000      0.119893000     -0.292555000
C       -1.573056000     -0.017673000     -0.239201000
C        1.966371000     -0.673439000     -0.611224000
C        2.049990000      0.701595000     -0.283919000
C        0.720547000      1.177333000     -0.088732000
C        3.091994000     -1.453666000     -0.867709000
C        4.322251000     -0.827354000     -0.790553000
C        4.425787000      0.537443000     -0.466919000
C        3.314596000      1.322900000     -0.210024000
C       -3.545170000     -1.422577000     -0.459702000
C       -2.412944000      1.061321000      0.072216000
C       -3.784551000      0.900953000      0.116237000
C       -4.355412000     -0.347403000     -0.150976000
C        3.431806000      2.780356000      0.135229000
H       -1.716595000     -3.363055000     -1.039056000
H        0.731272000     -3.042446000     -1.109320000
H        0.428316000      2.179549000      0.171144000
H        3.019362000     -2.503329000     -1.117026000
H        5.222707000     -1.395213000     -0.982131000
H        5.409600000      0.987638000     -0.417454000
H       -3.982688000     -2.391128000     -0.667360000
H       -1.979030000      2.029864000      0.280069000
H       -4.417254000      1.744411000      0.358240000
H       -5.429598000     -0.470657000     -0.115931000
H        4.473021000      3.099806000      0.149772000
H        2.898131000      3.403506000     -0.586940000
H        3.000726000      2.991557000      1.117174000
