# Supplementary material for: Indoloindolizines: The Complete Story of a Polycyclic Aromatic Scaffold from Theoretical Design to Organic Field-Effect Transistor Applications
Source: J Am Chem Soc. 2025 Jan 14;147(7):5996–6005. doi: 10.1021/jacs.4c16189 (PMC11848911; doi:10.1021/jacs.4c16189)
Supplement: Supplementary file 2 — ja4c16189_si_002.zip [file ja4c16189_si_002.zip › XYZ/ISE/4/4_A_2.xyz]

31
C17NH13
C       -2.865868000      0.369964000      0.092351000
C       -2.819574000     -1.067697000      0.123502000
C       -1.645883000     -1.728644000      0.113284000
N       -0.453234000     -1.036152000      0.077042000
C       -0.408767000      0.367103000      0.048270000
C       -1.646417000      1.094913000      0.052063000
C        0.832179000     -1.524984000      0.053232000
C        1.702399000     -0.439133000      0.013331000
C        0.924709000      0.739503000      0.015046000
C        1.262349000     -2.895719000      0.124545000
C        2.570146000     -3.162404000      0.003357000
C        3.584986000     -2.083740000     -0.271068000
C        3.144333000     -0.660170000      0.045840000
C       -4.081329000      1.073514000      0.099231000
C       -1.691835000      2.499093000      0.019561000
C       -2.899249000      3.166973000      0.027112000
C       -4.103407000      2.452863000      0.067252000
C        4.034461000      0.298954000      0.322124000
H        4.521338000     -2.304345000      0.244359000
H        3.827162000     -2.133126000     -1.343001000
H       -3.741494000     -1.630575000      0.152981000
H       -1.572622000     -2.804367000      0.129359000
H        1.289964000      1.751183000     -0.018066000
H        0.548234000     -3.692682000      0.284280000
H        2.926125000     -4.183276000      0.049052000
H       -5.008502000      0.514728000      0.130103000
H       -0.767684000      3.059971000     -0.011460000
H       -2.914587000      4.248510000      0.001757000
H       -5.046996000      2.981659000      0.073078000
H        3.730684000      1.318872000      0.513592000
H        5.095036000      0.088954000      0.364236000
