# Supplementary material for: Indoloindolizines: The Complete Story of a Polycyclic Aromatic Scaffold from Theoretical Design to Organic Field-Effect Transistor Applications
Source: J Am Chem Soc. 2025 Jan 14;147(7):5996–6005. doi: 10.1021/jacs.4c16189 (PMC11848911; doi:10.1021/jacs.4c16189)
Supplement: Supplementary file 2 — ja4c16189_si_002.zip [file ja4c16189_si_002.zip › XYZ/ISE/4/4_B_1.xyz]

31
C17NH13
C       -2.132153000     -1.196295000     -0.570594000
C       -1.277071000     -2.306900000     -0.903827000
C        0.055803000     -2.158679000     -0.963177000
N        0.627829000     -0.936965000     -0.705159000
C       -0.121530000      0.212967000     -0.369942000
C       -1.567161000      0.083385000     -0.297877000
C        1.975052000     -0.619183000     -0.724115000
C        2.088386000      0.751234000     -0.396876000
C        0.773837000      1.250189000     -0.180377000
C        3.085537000     -1.415223000     -0.998635000
C        4.332043000     -0.816011000     -0.941471000
C        4.469428000      0.546073000     -0.617995000
C        3.365931000      1.331125000     -0.346664000
C       -3.519677000     -1.381572000     -0.516352000
C       -2.439064000      1.154819000      0.027059000
C       -3.808444000      0.920088000      0.067904000
C       -4.354950000     -0.332640000     -0.199582000
C       -1.956084000      2.546301000      0.333112000
H       -1.717690000     -3.271503000     -1.108323000
H        0.734611000     -2.960246000     -1.208089000
H        0.536847000      2.260695000      0.083939000
H        2.991383000     -2.463253000     -1.248344000
H        5.214923000     -1.405247000     -1.149039000
H        5.459148000      0.981775000     -0.582407000
H        3.482394000      2.378176000     -0.098775000
H       -3.924268000     -2.363124000     -0.727606000
H       -4.466546000      1.742739000      0.316573000
H       -5.426338000     -0.476901000     -0.157998000
H       -1.288733000      2.562390000      1.196646000
H       -1.411518000      2.979860000     -0.507585000
H       -2.801328000      3.196126000      0.553176000
