# Supplementary material for: Indoloindolizines: The Complete Story of a Polycyclic Aromatic Scaffold from Theoretical Design to Organic Field-Effect Transistor Applications
Source: J Am Chem Soc. 2025 Jan 14;147(7):5996–6005. doi: 10.1021/jacs.4c16189 (PMC11848911; doi:10.1021/jacs.4c16189)
Supplement: Supplementary file 2 — ja4c16189_si_002.zip [file ja4c16189_si_002.zip › XYZ/ISE/4/4_B_2.xyz]

31
C17NH13
C       -2.488820000      0.252194000     -0.323233000
C       -2.492548000     -1.176423000     -0.375980000
C       -1.331070000     -1.868843000     -0.383891000
N       -0.139781000     -1.204277000     -0.328333000
C       -0.058877000      0.211244000     -0.282546000
C       -1.287659000      0.946645000     -0.306924000
C        1.140493000     -1.730077000     -0.267082000
C        2.040124000     -0.639576000     -0.170338000
C        1.276734000      0.557711000     -0.182556000
C        1.567971000     -3.056240000     -0.281134000
C        2.928664000     -3.291900000     -0.197093000
C        3.843160000     -2.225790000     -0.099287000
C        3.416758000     -0.913291000     -0.084996000
C       -3.758599000      0.970933000     -0.305909000
C       -1.336399000      2.421128000     -0.365155000
C       -2.565384000      3.052190000      0.249600000
C       -3.818676000      2.276137000     -0.034760000
C       -0.411568000      3.177724000     -0.964634000
H       -2.439183000      3.103732000      1.342061000
H       -2.658899000      4.084838000     -0.088003000
H       -3.429869000     -1.711701000     -0.414656000
H       -1.280793000     -2.945602000     -0.426719000
H        1.662629000      1.556352000     -0.099607000
H        0.871204000     -3.880272000     -0.355630000
H        3.295118000     -4.309320000     -0.206696000
H        4.900822000     -2.445144000     -0.034458000
H        4.130593000     -0.103432000     -0.009437000
H       -4.662504000      0.399087000     -0.476419000
H       -4.770463000      2.787212000      0.034750000
H       -0.539921000      4.250159000     -1.032577000
H        0.469947000      2.761904000     -1.426158000
