# Supplementary material for: Indoloindolizines: The Complete Story of a Polycyclic Aromatic Scaffold from Theoretical Design to Organic Field-Effect Transistor Applications
Source: J Am Chem Soc. 2025 Jan 14;147(7):5996–6005. doi: 10.1021/jacs.4c16189 (PMC11848911; doi:10.1021/jacs.4c16189)
Supplement: Supplementary file 2 — ja4c16189_si_002.zip [file ja4c16189_si_002.zip › XYZ/ISE/4/4_C_1.xyz]

31
C17NH13
C       -2.130949000     -1.241613000     -0.588732000
C       -1.262285000     -2.346110000     -0.908141000
C        0.071485000     -2.181245000     -0.948775000
N        0.634524000     -0.955293000     -0.686390000
C       -0.127634000      0.187927000     -0.364060000
C       -1.567248000      0.035015000     -0.314179000
C        1.975196000     -0.619799000     -0.686145000
C        2.062173000      0.754013000     -0.359301000
C        0.736061000      1.251592000     -0.159026000
C        3.099506000     -1.401526000     -0.942891000
C        4.337824000     -0.787916000     -0.869232000
C        4.451503000      0.576039000     -0.546393000
C        3.333776000      1.346968000     -0.292647000
C       -3.522509000     -1.404632000     -0.544153000
C       -2.437490000      1.093737000     -0.005774000
C       -3.807819000      0.907200000      0.031837000
C       -4.356852000     -0.346804000     -0.238117000
C        0.408442000      2.666478000      0.202840000
H       -1.686928000     -3.317033000     -1.117227000
H        0.759796000     -2.978155000     -1.182966000
H        3.020569000     -2.451083000     -1.191820000
H        5.231153000     -1.366087000     -1.062846000
H        5.434352000      1.025863000     -0.496924000
H        3.441397000      2.394981000     -0.045807000
H       -3.938926000     -2.381770000     -0.755203000
H       -2.038509000      2.071836000      0.206554000
H       -4.453808000      1.741084000      0.272369000
H       -5.428694000     -0.490407000     -0.208137000
H        1.320671000      3.254914000      0.290090000
H       -0.216613000      3.153818000     -0.549568000
H       -0.113464000      2.740406000      1.160160000
