# Supplementary material for: Indoloindolizines: The Complete Story of a Polycyclic Aromatic Scaffold from Theoretical Design to Organic Field-Effect Transistor Applications
Source: J Am Chem Soc. 2025 Jan 14;147(7):5996–6005. doi: 10.1021/jacs.4c16189 (PMC11848911; doi:10.1021/jacs.4c16189)
Supplement: Supplementary file 2 — ja4c16189_si_002.zip [file ja4c16189_si_002.zip › XYZ/ISE/4/4_C_2.xyz]

31
C17NH13
C       -2.045557000      0.132195000     -1.581016000
C       -1.894118000     -1.296942000     -1.805253000
C       -0.786480000     -1.930780000     -1.367856000
N        0.289403000     -1.206392000     -0.922562000
C        0.425862000      0.201228000     -1.338419000
C       -0.920699000      0.899011000     -1.201857000
C        1.257609000     -1.554069000      0.001259000
C        2.086748000     -0.449650000      0.263689000
C        1.640493000      0.684895000     -0.551277000
C        1.457775000     -2.775721000      0.638789000
C        2.516491000     -2.877239000      1.535653000
C        3.348475000     -1.790316000      1.804552000
C        3.131280000     -0.570880000      1.170004000
C       -3.299496000      0.751587000     -1.620052000
C       -1.083740000      2.222466000     -0.822815000
C       -2.341412000      2.820853000     -0.857052000
C       -3.446457000      2.086084000     -1.269862000
C        2.229235000      1.875934000     -0.675281000
H        0.680307000      0.200534000     -2.408269000
H       -2.725033000     -1.869441000     -2.190044000
H       -0.700374000     -3.008119000     -1.328693000
H        0.810485000     -3.621593000      0.454964000
H        2.690398000     -3.818970000      2.039543000
H        4.160023000     -1.895539000      2.511103000
H        3.771348000      0.275087000      1.384229000
H       -4.165646000      0.168712000     -1.908051000
H       -0.228216000      2.799794000     -0.503472000
H       -2.451268000      3.858503000     -0.571625000
H       -4.424009000      2.548756000     -1.307399000
H        1.859391000      2.633545000     -1.350608000
H        3.122082000      2.118867000     -0.115523000
