# Supplementary material for: Indoloindolizines: The Complete Story of a Polycyclic Aromatic Scaffold from Theoretical Design to Organic Field-Effect Transistor Applications
Source: J Am Chem Soc. 2025 Jan 14;147(7):5996–6005. doi: 10.1021/jacs.4c16189 (PMC11848911; doi:10.1021/jacs.4c16189)
Supplement: Supplementary file 2 — ja4c16189_si_002.zip [file ja4c16189_si_002.zip › XYZ/ISE/4/4_D_1.xyz]

31
C17NH13
C       -2.148146000     -0.277555000      0.403091000
C       -1.301714000     -1.391457000      0.082808000
C        0.046978000     -1.298849000      0.023802000
N        0.653355000     -0.070356000      0.284117000
C       -0.112372000      1.073768000      0.606842000
C       -1.548093000      0.973159000      0.669140000
C        2.003379000      0.298499000      0.291828000
C        2.059316000      1.680556000      0.622496000
C        0.730718000      2.136912000      0.812946000
C        3.179272000     -0.419614000      0.047341000
C        4.389307000      0.247782000      0.135688000
C        4.453554000      1.611631000      0.461462000
C        3.301069000      2.328807000      0.704297000
C       -3.546688000     -0.392080000      0.459805000
C       -2.363357000      2.070859000      0.983601000
C       -3.737090000      1.937061000      1.034164000
C       -4.333421000      0.698814000      0.770913000
C        0.889811000     -2.487406000     -0.314334000
H       -1.757853000     -2.349701000     -0.121255000
H        0.430426000      3.137052000      1.072810000
H        3.178092000     -1.465226000     -0.205335000
H        5.303240000     -0.299697000     -0.051759000
H        5.417274000      2.099820000      0.521350000
H        3.345693000      3.380553000      0.955824000
H       -4.003232000     -1.352537000      0.255243000
H       -1.910801000      3.031311000      1.188388000
H       -4.352490000      2.792683000      1.278074000
H       -5.409775000      0.597034000      0.811269000
H        0.242250000     -3.344339000     -0.482396000
H        1.477521000     -2.323810000     -1.219047000
H        1.580775000     -2.737476000      0.492325000
