# Supplementary material for: Indoloindolizines: The Complete Story of a Polycyclic Aromatic Scaffold from Theoretical Design to Organic Field-Effect Transistor Applications
Source: J Am Chem Soc. 2025 Jan 14;147(7):5996–6005. doi: 10.1021/jacs.4c16189 (PMC11848911; doi:10.1021/jacs.4c16189)
Supplement: Supplementary file 2 — ja4c16189_si_002.zip [file ja4c16189_si_002.zip › XYZ/ISE/4/4_D_2.xyz]

31
C17NH13
C       -2.116276000     -0.380497000     -0.102651000
C       -1.204496000     -1.508034000     -0.525178000
C        0.171263000     -1.397286000      0.077524000
N        0.702938000     -0.096998000     -0.022719000
C       -0.113465000      1.040873000      0.042045000
C       -1.555685000      0.880780000      0.151210000
C        2.029153000      0.315714000     -0.096261000
C        2.033279000      1.733994000     -0.078664000
C        0.674285000      2.160098000      0.012769000
C        3.210374000     -0.411557000     -0.235676000
C        4.399087000      0.296060000     -0.332589000
C        4.421896000      1.697985000     -0.293735000
C        3.249045000      2.421139000     -0.174245000
C       -3.492186000     -0.554396000      0.001440000
C       -2.395267000      1.943781000      0.503895000
C       -3.765529000      1.760688000      0.594388000
C       -4.319013000      0.507777000      0.345180000
C        0.809071000     -2.423845000      0.639173000
H       -1.639721000     -2.471793000     -0.267384000
H       -1.103080000     -1.484076000     -1.618125000
H        0.323780000      3.177755000      0.035391000
H        3.211771000     -1.489245000     -0.284784000
H        5.327724000     -0.247975000     -0.442341000
H        5.368943000      2.215943000     -0.366121000
H        3.266658000      3.503256000     -0.160729000
H       -3.920306000     -1.530931000     -0.189530000
H       -1.967000000      2.913058000      0.719854000
H       -4.402221000      2.590948000      0.869433000
H       -5.387456000      0.358354000      0.424773000
H        1.780863000     -2.328883000      1.095367000
H        0.341069000     -3.396586000      0.659489000
