# Supplementary material for: Indoloindolizines: The Complete Story of a Polycyclic Aromatic Scaffold from Theoretical Design to Organic Field-Effect Transistor Applications
Source: J Am Chem Soc. 2025 Jan 14;147(7):5996–6005. doi: 10.1021/jacs.4c16189 (PMC11848911; doi:10.1021/jacs.4c16189)
Supplement: Supplementary file 2 — ja4c16189_si_002.zip [file ja4c16189_si_002.zip › XYZ/ISE/5/5_A_1.xyz]

31
C17NH13
C       -4.260981000      1.681387000      0.089293000
C       -4.233997000      0.251103000      0.079979000
C       -3.042771000     -0.393612000      0.045747000
N       -1.873385000      0.314399000      0.020065000
C       -1.844764000      1.732923000      0.028503000
C       -3.104016000      2.396143000      0.064349000
C       -0.564795000     -0.148791000     -0.015539000
C        0.287986000      1.002116000     -0.029494000
C       -0.536139000      2.170077000     -0.001406000
C       -0.080786000     -1.434821000     -0.036136000
C        1.313452000     -1.629033000     -0.072356000
C        2.194021000     -0.487855000     -0.087021000
C        1.661923000      0.811935000     -0.065245000
C        1.884123000     -2.930441000     -0.095197000
C        3.238595000     -3.110623000     -0.130393000
C        4.106669000     -1.990330000     -0.144874000
C        3.597924000     -0.722681000     -0.123816000
C       -0.056069000      3.584234000     -0.004261000
H       -5.213209000      2.193062000      0.116485000
H       -5.148507000     -0.321353000      0.099890000
H       -2.951090000     -1.468840000      0.036893000
H       -3.118458000      3.476502000      0.071360000
H       -0.736425000     -2.295900000     -0.025371000
H        2.336214000      1.659105000     -0.076738000
H        1.220038000     -3.786305000     -0.084128000
H        3.653684000     -4.109670000     -0.147346000
H        5.177345000     -2.144896000     -0.172771000
H        4.262401000      0.132623000     -0.134923000
H        0.578846000      3.796228000      0.860637000
H        0.535586000      3.807507000     -0.896566000
H       -0.885114000      4.290707000      0.020676000
