# Supplementary material for: Indoloindolizines: The Complete Story of a Polycyclic Aromatic Scaffold from Theoretical Design to Organic Field-Effect Transistor Applications
Source: J Am Chem Soc. 2025 Jan 14;147(7):5996–6005. doi: 10.1021/jacs.4c16189 (PMC11848911; doi:10.1021/jacs.4c16189)
Supplement: Supplementary file 2 — ja4c16189_si_002.zip [file ja4c16189_si_002.zip › XYZ/ISE/5/5_A_2.xyz]

31
C17NH13
C       -4.061980000      1.458064000     -0.982123000
C       -4.173727000      0.087468000     -0.523239000
C       -3.074867000     -0.519787000     -0.019806000
N       -1.935061000      0.205153000      0.206239000
C       -2.019145000      1.672841000      0.347817000
C       -3.005762000      2.215898000     -0.651205000
C       -0.624287000     -0.232906000      0.292926000
C        0.243591000      0.898243000      0.344717000
C       -0.566481000      2.118531000      0.260127000
C       -0.134734000     -1.515297000      0.316843000
C        1.264588000     -1.715717000      0.414448000
C        2.145518000     -0.586729000      0.474646000
C        1.597757000      0.719037000      0.430977000
C        1.831993000     -3.012949000      0.454774000
C        3.188961000     -3.190951000      0.550167000
C        4.054756000     -2.079140000      0.610719000
C        3.539570000     -0.808448000      0.573895000
C       -0.154738000      3.379473000      0.139323000
H       -2.377408000      1.890224000      1.369639000
H       -4.817802000      1.841271000     -1.656076000
H       -5.076017000     -0.480528000     -0.687846000
H       -3.024569000     -1.581823000      0.175543000
H       -2.857136000      3.210272000     -1.048270000
H       -0.788299000     -2.375228000      0.260489000
H        2.266771000      1.569834000      0.470611000
H        1.172544000     -3.870797000      0.409078000
H        3.600664000     -4.191370000      0.579123000
H        5.122962000     -2.232365000      0.685467000
H        4.198876000      0.049756000      0.619484000
H       -0.853224000      4.202492000      0.075601000
H        0.896485000      3.630579000      0.103712000
