# Supplementary material for: Indoloindolizines: The Complete Story of a Polycyclic Aromatic Scaffold from Theoretical Design to Organic Field-Effect Transistor Applications
Source: J Am Chem Soc. 2025 Jan 14;147(7):5996–6005. doi: 10.1021/jacs.4c16189 (PMC11848911; doi:10.1021/jacs.4c16189)
Supplement: Supplementary file 2 — ja4c16189_si_002.zip [file ja4c16189_si_002.zip › XYZ/ISE/5/5_B_1.xyz]

31
C17NH13
C       -4.257671000      2.052563000      0.128605000
C       -4.238054000      0.623053000      0.104459000
C       -3.050588000     -0.029659000      0.069858000
N       -1.877499000      0.672842000      0.058002000
C       -1.844201000      2.086545000      0.080912000
C       -3.096032000      2.760614000      0.117182000
C       -0.568960000      0.201907000      0.023836000
C        0.297405000      1.343894000      0.025549000
C       -0.533831000      2.505794000      0.061744000
C       -0.104139000     -1.088747000     -0.006639000
C        1.287442000     -1.290610000     -0.037976000
C        2.183763000     -0.160203000     -0.037211000
C        1.679784000      1.162694000     -0.004965000
C        1.831679000     -2.602697000     -0.070605000
C        3.181248000     -2.814675000     -0.101244000
C        4.066764000     -1.711293000     -0.100852000
C        3.582730000     -0.432641000     -0.069937000
C        2.604663000      2.349508000     -0.003421000
H       -5.207337000      2.568959000      0.156147000
H       -5.156101000      0.055951000      0.113488000
H       -2.965726000     -1.105169000      0.050386000
H       -3.096245000      3.841299000      0.135186000
H       -0.220794000      3.534834000      0.071361000
H       -0.767644000     -1.943385000     -0.007160000
H        1.147274000     -3.442490000     -0.070737000
H        3.575316000     -3.822021000     -0.125696000
H        5.135044000     -1.882798000     -0.125374000
H        4.278925000      0.393782000     -0.070305000
H        3.271512000      2.339336000      0.862017000
H        3.236471000      2.369002000     -0.894675000
H        2.047503000      3.282811000      0.023365000
