# Supplementary material for: Indoloindolizines: The Complete Story of a Polycyclic Aromatic Scaffold from Theoretical Design to Organic Field-Effect Transistor Applications
Source: J Am Chem Soc. 2025 Jan 14;147(7):5996–6005. doi: 10.1021/jacs.4c16189 (PMC11848911; doi:10.1021/jacs.4c16189)
Supplement: Supplementary file 2 — ja4c16189_si_002.zip [file ja4c16189_si_002.zip › XYZ/ISE/5/5_B_2.xyz]

31
C17NH13
C       -4.364117000      1.792343000      0.469336000
C       -4.263820000      0.383374000      0.293509000
C       -3.047245000     -0.207607000      0.171452000
N       -1.905809000      0.555360000      0.218436000
C       -1.959531000      1.961267000      0.388254000
C       -3.233406000      2.557676000      0.514699000
C       -0.594879000      0.176157000      0.121854000
C        0.195120000      1.307880000      0.221220000
C       -0.656061000      2.426696000      0.388638000
C       -0.118031000     -1.209273000     -0.068753000
C        1.395049000     -1.284989000     -0.058723000
C        2.220425000     -0.149667000      0.043662000
C        1.652005000      1.226066000      0.138919000
C        1.972530000     -2.553628000     -0.156085000
C        3.344335000     -2.729777000     -0.149279000
C        4.168993000     -1.613462000     -0.038227000
C        3.610039000     -0.353038000      0.057163000
C        2.405328000      2.336966000      0.137735000
H       -0.510258000     -1.870562000      0.714710000
H       -0.491247000     -1.626761000     -1.014011000
H       -5.338272000      2.250497000      0.565420000
H       -5.150795000     -0.231360000      0.254397000
H       -2.911023000     -1.269167000      0.035432000
H       -3.286987000      3.629475000      0.646456000
H       -0.370047000      3.457463000      0.504659000
H        1.322355000     -3.417071000     -0.236013000
H        3.767903000     -3.722466000     -0.224033000
H        5.244832000     -1.727710000     -0.022687000
H        4.269874000      0.496410000      0.151935000
H        1.948565000      3.313470000      0.203289000
H        3.481071000      2.320173000      0.063398000
