# Supplementary material for: Indoloindolizines: The Complete Story of a Polycyclic Aromatic Scaffold from Theoretical Design to Organic Field-Effect Transistor Applications
Source: J Am Chem Soc. 2025 Jan 14;147(7):5996–6005. doi: 10.1021/jacs.4c16189 (PMC11848911; doi:10.1021/jacs.4c16189)
Supplement: Supplementary file 2 — ja4c16189_si_002.zip [file ja4c16189_si_002.zip › XYZ/ISE/5/5_C_1.xyz]

31
C17NH13
C       -4.708687000      2.034043000      0.205678000
C       -4.690812000      0.605523000      0.164049000
C       -3.503742000     -0.048623000      0.133606000
N       -2.329509000      0.651394000      0.142603000
C       -2.294474000      2.066016000      0.183282000
C       -3.545715000      2.740549000      0.214938000
C       -1.020848000      0.179512000      0.116299000
C       -0.157627000      1.323158000      0.141120000
C       -0.982442000      2.484458000      0.182765000
C       -0.547114000     -1.110786000      0.074356000
C        0.844533000     -1.313711000      0.055056000
C        1.735572000     -0.182894000      0.079288000
C        1.215738000      1.119728000      0.122054000
C        1.412542000     -2.615957000      0.011795000
C        2.764403000     -2.800229000     -0.006595000
C        3.661131000     -1.692923000      0.016899000
C        3.139169000     -0.428926000      0.058651000
C        5.145062000     -1.940262000     -0.004581000
H       -5.657794000      2.551615000      0.229875000
H       -5.609627000      0.039600000      0.156480000
H       -3.420204000     -1.123996000      0.101586000
H       -3.544765000      3.820920000      0.246254000
H       -0.656388000      3.509971000      0.209151000
H       -1.209709000     -1.966451000      0.055985000
H        1.895444000      1.962505000      0.139956000
H        0.747325000     -3.470963000     -0.006595000
H        3.170177000     -3.804122000     -0.039646000
H        3.804754000      0.426564000      0.077095000
H        5.457595000     -2.541429000      0.852820000
H        5.441001000     -2.488533000     -0.902348000
H        5.705108000     -1.006255000      0.018259000
