# Supplementary material for: Indoloindolizines: The Complete Story of a Polycyclic Aromatic Scaffold from Theoretical Design to Organic Field-Effect Transistor Applications
Source: J Am Chem Soc. 2025 Jan 14;147(7):5996–6005. doi: 10.1021/jacs.4c16189 (PMC11848911; doi:10.1021/jacs.4c16189)
Supplement: Supplementary file 2 — ja4c16189_si_002.zip [file ja4c16189_si_002.zip › XYZ/ISE/5/5_C_2.xyz]

31
C17NH13
C       -4.762687000      2.109162000     -0.296584000
C       -4.750438000      0.685631000     -0.388884000
C       -3.568514000      0.019917000     -0.400510000
N       -2.388642000      0.709200000     -0.323868000
C       -2.350647000      2.120181000     -0.230026000
C       -3.592272000      2.803695000     -0.219674000
C       -1.086114000      0.235123000     -0.319417000
C       -0.224757000      1.358161000     -0.222031000
C       -1.028921000      2.523338000     -0.166739000
C       -0.604604000     -1.066620000     -0.379733000
C        0.771709000     -1.268031000     -0.349992000
C        1.658526000     -0.152639000     -0.276050000
C        1.165636000      1.130161000     -0.203927000
C        1.328249000     -2.609540000     -0.333233000
C        2.630955000     -2.856095000     -0.099758000
C        3.591094000     -1.782013000      0.096243000
C        3.147007000     -0.411043000     -0.365019000
C        4.808901000     -2.001912000      0.608212000
H        3.703466000      0.368435000      0.156025000
H        3.426867000     -0.327462000     -1.424019000
H       -5.708058000      2.633533000     -0.288122000
H       -5.672062000      0.127118000     -0.450296000
H       -3.493085000     -1.054214000     -0.469318000
H       -3.583076000      3.882289000     -0.149210000
H       -0.693432000      3.543570000     -0.091603000
H       -1.269769000     -1.919184000     -0.431801000
H        1.848263000      1.969290000     -0.141782000
H        0.637618000     -3.437108000     -0.446644000
H        2.982720000     -3.876027000     -0.004406000
H        5.510296000     -1.195447000      0.776728000
H        5.134542000     -2.999769000      0.872061000
