# Supplementary material for: Indoloindolizines: The Complete Story of a Polycyclic Aromatic Scaffold from Theoretical Design to Organic Field-Effect Transistor Applications
Source: J Am Chem Soc. 2025 Jan 14;147(7):5996–6005. doi: 10.1021/jacs.4c16189 (PMC11848911; doi:10.1021/jacs.4c16189)
Supplement: Supplementary file 2 — ja4c16189_si_002.zip [file ja4c16189_si_002.zip › XYZ/ISE/5/5_D_1.xyz]

31
C17NH13
C       -4.218678000      1.562218000      0.088161000
C       -4.200682000      0.133927000      0.100579000
C       -3.017358000     -0.523673000      0.068176000
N       -1.847647000      0.183800000      0.023788000
C       -1.817873000      1.595977000      0.009917000
C       -3.067280000      2.292340000      0.044145000
C       -0.538511000     -0.286574000     -0.014515000
C        0.321776000      0.858995000     -0.052998000
C       -0.507189000      2.018979000     -0.036597000
C       -0.063802000     -1.576380000     -0.018174000
C        1.328471000     -1.780422000     -0.061690000
C        2.216044000     -0.645187000     -0.101011000
C        1.693429000      0.658042000     -0.095860000
C        1.890740000     -3.085716000     -0.068098000
C        3.243650000     -3.275157000     -0.110509000
C        4.118706000     -2.160768000     -0.149249000
C        3.618318000     -0.889753000     -0.144527000
C       -3.052355000      3.790979000      0.029876000
H       -5.171951000      2.074147000      0.114464000
H       -5.121395000     -0.428061000      0.135568000
H       -2.930301000     -1.598849000      0.075140000
H       -0.179539000      3.043476000     -0.056687000
H       -0.725390000     -2.432393000      0.011221000
H        2.371936000      1.501462000     -0.125673000
H        1.221292000     -3.936944000     -0.038480000
H        3.652326000     -4.276974000     -0.114687000
H        5.188123000     -2.322758000     -0.182666000
H        4.288037000     -0.039021000     -0.174151000
H       -2.500454000      4.186609000      0.886121000
H       -2.558969000      4.170457000     -0.868381000
H       -4.063775000      4.192722000      0.059897000
