# Supplementary material for: Indoloindolizines: The Complete Story of a Polycyclic Aromatic Scaffold from Theoretical Design to Organic Field-Effect Transistor Applications
Source: J Am Chem Soc. 2025 Jan 14;147(7):5996–6005. doi: 10.1021/jacs.4c16189 (PMC11848911; doi:10.1021/jacs.4c16189)
Supplement: Supplementary file 2 — ja4c16189_si_002.zip [file ja4c16189_si_002.zip › XYZ/ISE/5/5_D_2.xyz]

31
C17NH13
C       -4.345899000      1.533721000     -0.335728000
C       -4.226275000      0.083930000      0.044273000
C       -3.038801000     -0.507181000      0.164430000
N       -1.857707000      0.206855000     -0.015986000
C       -1.825822000      1.601725000     -0.132436000
C       -3.086223000      2.336714000     -0.059073000
C       -0.561621000     -0.281216000     -0.063491000
C        0.307401000      0.846441000     -0.227543000
C       -0.527170000      2.010041000     -0.267899000
C       -0.087873000     -1.569076000      0.011489000
C        1.304541000     -1.780462000     -0.072009000
C        2.193778000     -0.660687000     -0.238169000
C        1.670824000      0.644126000     -0.315487000
C        1.864239000     -3.083949000      0.001121000
C        3.215099000     -3.282616000     -0.082730000
C        4.090513000     -2.182289000     -0.245903000
C        3.590674000     -0.911834000     -0.320927000
C       -3.135441000      3.639181000      0.234426000
H       -4.574984000      1.597472000     -1.408455000
H       -5.191286000      1.996500000      0.174949000
H       -5.125471000     -0.496325000      0.190713000
H       -2.919433000     -1.551619000      0.408475000
H       -0.199266000      3.027363000     -0.396352000
H       -0.747730000     -2.418540000      0.127880000
H        2.346679000      1.480769000     -0.442077000
H        1.196200000     -3.927507000      0.125877000
H        3.620075000     -4.284389000     -0.024479000
H        5.157178000     -2.351733000     -0.311072000
H        4.258964000     -0.068591000     -0.445948000
H       -4.079313000      4.165382000      0.281397000
H       -2.242914000      4.213894000      0.437672000
