# Supplementary material for: Indoloindolizines: The Complete Story of a Polycyclic Aromatic Scaffold from Theoretical Design to Organic Field-Effect Transistor Applications
Source: J Am Chem Soc. 2025 Jan 14;147(7):5996–6005. doi: 10.1021/jacs.4c16189 (PMC11848911; doi:10.1021/jacs.4c16189)
Supplement: Supplementary file 2 — ja4c16189_si_002.zip [file ja4c16189_si_002.zip › XYZ/ISE/6/6a_A_1.xyz]

37
C21NH15
C       -2.686570000      2.386358000      0.153876000
C       -2.849277000      0.957498000      0.092353000
C       -1.710489000      0.120980000     -0.019679000
N       -0.444772000      0.720336000      0.001301000
C       -0.300029000      2.126965000     -0.002649000
C       -1.461883000      2.945406000      0.082911000
C        0.842379000      0.163477000     -0.009104000
C        1.776424000      1.257209000     -0.064767000
C        1.025802000      2.464248000     -0.056680000
C        1.294726000     -1.137536000      0.066829000
C        2.682021000     -1.392435000      0.050722000
C        3.618221000     -0.306544000     -0.036932000
C        3.137669000      1.010474000     -0.085545000
C        3.186692000     -2.718647000      0.123892000
C        4.531196000     -2.968020000      0.104853000
C        5.454422000     -1.897575000      0.012510000
C        5.008631000     -0.607508000     -0.055225000
C       -4.125859000      0.379908000      0.101858000
C       -4.328529000     -0.985608000     -0.014265000
C       -3.193957000     -1.786618000     -0.169316000
C       -1.915387000     -1.253308000     -0.175340000
C       -5.707613000     -1.588248000      0.022733000
H       -3.573158000      3.001265000      0.235072000
H       -1.323716000      4.017248000      0.101244000
H        1.412036000      3.469189000     -0.063923000
H        0.638484000     -1.984516000      0.166197000
H        3.839363000      1.834243000     -0.128120000
H        2.481650000     -3.538227000      0.193517000
H        4.895313000     -3.985436000      0.159824000
H        6.515911000     -2.107179000     -0.002766000
H        5.713215000      0.212304000     -0.123091000
H       -4.979080000      1.041822000      0.193728000
H       -3.308659000     -2.856059000     -0.297188000
H       -1.087187000     -1.918059000     -0.333430000
H       -6.477400000     -0.824674000     -0.084347000
H       -5.844237000     -2.318388000     -0.776643000
H       -5.886853000     -2.107347000      0.967572000
