# Supplementary material for: Indoloindolizines: The Complete Story of a Polycyclic Aromatic Scaffold from Theoretical Design to Organic Field-Effect Transistor Applications
Source: J Am Chem Soc. 2025 Jan 14;147(7):5996–6005. doi: 10.1021/jacs.4c16189 (PMC11848911; doi:10.1021/jacs.4c16189)
Supplement: Supplementary file 2 — ja4c16189_si_002.zip [file ja4c16189_si_002.zip › XYZ/ISE/6/6a_A_2.xyz]

37
C21NH15
C       -2.701995000      2.381284000     -0.034520000
C       -2.849047000      0.969762000     -0.116404000
C       -1.746457000      0.168160000     -0.287836000
N       -0.478962000      0.747104000     -0.281287000
C       -0.321902000      2.158019000     -0.289970000
C       -1.478562000      2.962262000     -0.153757000
C        0.802588000      0.180002000     -0.300834000
C        1.743906000      1.264901000     -0.398058000
C        1.011487000      2.478540000     -0.384635000
C        1.239031000     -1.123967000     -0.174210000
C        2.619576000     -1.397608000     -0.207914000
C        3.566337000     -0.324757000     -0.358291000
C        3.104350000      0.994671000     -0.438839000
C        3.111055000     -2.726462000     -0.087554000
C        4.450856000     -2.993105000     -0.124541000
C        5.384397000     -1.937298000     -0.282181000
C        4.953585000     -0.646265000     -0.393562000
C       -4.231447000      0.362100000     -0.150572000
C       -4.281220000     -1.126165000      0.102760000
C       -3.108181000     -1.861131000     -0.337850000
C       -1.923442000     -1.251698000     -0.534539000
C       -5.342427000     -1.736881000      0.643560000
H       -4.886174000      0.889527000      0.544988000
H       -4.652157000      0.542268000     -1.150316000
H       -3.585766000      2.993677000      0.091774000
H       -1.355685000      4.035632000     -0.130043000
H        1.410597000      3.478189000     -0.397550000
H        0.568171000     -1.950941000     -0.010700000
H        3.817152000      1.806368000     -0.514742000
H        2.397759000     -3.533181000      0.031658000
H        4.805068000     -4.011454000     -0.034230000
H        6.442803000     -2.160876000     -0.311463000
H        5.666714000      0.160679000     -0.509357000
H       -3.191951000     -2.931118000     -0.480608000
H       -1.086756000     -1.827865000     -0.888726000
H       -5.376920000     -2.813507000      0.746807000
H       -6.201369000     -1.181451000      0.996158000
