# Supplementary material for: Indoloindolizines: The Complete Story of a Polycyclic Aromatic Scaffold from Theoretical Design to Organic Field-Effect Transistor Applications
Source: J Am Chem Soc. 2025 Jan 14;147(7):5996–6005. doi: 10.1021/jacs.4c16189 (PMC11848911; doi:10.1021/jacs.4c16189)
Supplement: Supplementary file 2 — ja4c16189_si_002.zip [file ja4c16189_si_002.zip › XYZ/ISE/6/6a_B_1.xyz]

37
C21NH15
C       -3.190722000      2.305497000     -0.164611000
C       -3.386067000      0.881118000     -0.090140000
C       -2.263465000      0.020150000      0.030407000
N       -0.987579000      0.593367000     -0.004820000
C       -0.807083000      2.001110000      0.003066000
C       -1.955160000      2.839214000     -0.090610000
C        0.284040000      0.007567000     -0.000182000
C        1.240193000      1.078581000      0.062641000
C        0.527907000      2.315631000      0.060649000
C        0.708498000     -1.301405000     -0.092346000
C        2.090708000     -1.586330000     -0.081576000
C        3.049863000     -0.522352000      0.016560000
C        2.595906000      0.804758000      0.078382000
C        2.566505000     -2.921907000     -0.171019000
C        3.905659000     -3.200106000     -0.156733000
C        4.851480000     -2.151124000     -0.053277000
C        4.433096000     -0.852438000      0.029634000
C       -4.672864000      0.329871000     -0.092761000
C       -4.878781000     -1.030714000      0.042832000
C       -3.776586000     -1.863338000      0.207249000
C       -2.487990000     -1.349204000      0.205742000
C        1.143934000      3.675161000      0.081968000
H       -4.063297000      2.938965000     -0.254192000
H       -1.805210000      3.908703000     -0.115091000
H        0.034112000     -2.132528000     -0.203998000
H        3.316560000      1.611566000      0.125967000
H        1.844085000     -3.725399000     -0.249039000
H        4.247812000     -4.224381000     -0.223969000
H        5.908268000     -2.383413000     -0.041735000
H        5.155094000     -0.048623000      0.105693000
H       -5.516482000      1.001166000     -0.193462000
H       -5.880351000     -1.437804000      0.038080000
H       -3.915131000     -2.927216000      0.346533000
H       -1.668197000     -2.021940000      0.372952000
H        1.749942000      3.823258000      0.979828000
H        1.803210000      3.829418000     -0.776694000
H        0.392489000      4.463026000      0.063596000
