# Supplementary material for: Indoloindolizines: The Complete Story of a Polycyclic Aromatic Scaffold from Theoretical Design to Organic Field-Effect Transistor Applications
Source: J Am Chem Soc. 2025 Jan 14;147(7):5996–6005. doi: 10.1021/jacs.4c16189 (PMC11848911; doi:10.1021/jacs.4c16189)
Supplement: Supplementary file 2 — ja4c16189_si_002.zip [file ja4c16189_si_002.zip › XYZ/ISE/6/6a_B_2.xyz]

37
C21NH15
C       -3.552673000      1.325542000     -1.183203000
C       -3.497508000     -0.120155000     -1.008468000
C       -2.232222000     -0.754055000     -0.987078000
N       -1.106509000      0.051426000     -1.167662000
C       -1.230011000      1.278662000     -1.975995000
C       -2.493524000      2.014007000     -1.614013000
C        0.115946000      0.006054000     -0.509627000
C        0.872976000      1.171820000     -0.840628000
C        0.075004000      2.020276000     -1.724623000
C        0.617128000     -0.924926000      0.370171000
C        1.906109000     -0.733931000      0.928435000
C        2.677518000      0.420207000      0.579342000
C        2.119592000      1.367792000     -0.311364000
C        2.468168000     -1.666053000      1.835117000
C        3.719556000     -1.474909000      2.364403000
C        4.479526000     -0.338980000      2.015613000
C        3.965122000      0.585238000      1.142258000
C       -4.644208000     -0.891507000     -0.819464000
C       -4.564130000     -2.262313000     -0.617096000
C       -3.317278000     -2.878028000     -0.604958000
C       -2.158236000     -2.134030000     -0.789384000
C        0.384386000      3.208943000     -2.241971000
H       -1.273819000      0.997334000     -3.039273000
H       -4.482334000      1.830335000     -0.950616000
H       -2.517179000      3.087724000     -1.743442000
H        0.050943000     -1.794922000      0.663553000
H        2.689607000      2.254726000     -0.559477000
H        1.890175000     -2.540565000      2.107261000
H        4.128885000     -2.200282000      3.055470000
H        5.465004000     -0.199676000      2.439430000
H        4.541414000      1.461596000      0.871521000
H       -5.609301000     -0.399865000     -0.825912000
H       -5.463425000     -2.845298000     -0.473370000
H       -3.242078000     -3.948149000     -0.463776000
H       -1.200598000     -2.630725000     -0.815632000
H       -0.298561000      3.743799000     -2.888083000
H        1.334332000      3.684390000     -2.040759000
