# Supplementary material for: Indoloindolizines: The Complete Story of a Polycyclic Aromatic Scaffold from Theoretical Design to Organic Field-Effect Transistor Applications
Source: J Am Chem Soc. 2025 Jan 14;147(7):5996–6005. doi: 10.1021/jacs.4c16189 (PMC11848911; doi:10.1021/jacs.4c16189)
Supplement: Supplementary file 2 — ja4c16189_si_002.zip [file ja4c16189_si_002.zip › XYZ/ISE/6/6a_C_1.xyz]

37
C21NH15
C       -3.192229000      2.489351000      0.138400000
C       -3.381624000      1.063613000      0.073280000
C       -2.256655000      0.203098000     -0.033615000
N       -0.982134000      0.780692000      0.004602000
C       -0.811657000      2.183432000     -0.007445000
C       -1.957395000      3.025075000      0.070636000
C        0.296000000      0.201127000      0.012010000
C        1.254633000      1.273459000     -0.049152000
C        0.519172000      2.494678000     -0.055978000
C        0.713951000     -1.106364000      0.114439000
C        2.095660000     -1.385074000      0.113446000
C        3.058895000     -0.323760000      0.013180000
C        2.622523000      1.020745000     -0.059112000
C        2.557471000     -2.724376000      0.214528000
C        3.892301000     -3.020812000      0.209485000
C        4.844082000     -1.980928000      0.102855000
C        4.438271000     -0.677586000      0.008989000
C       -4.667589000      0.509436000      0.071281000
C       -4.869633000     -0.852092000     -0.056073000
C       -3.764768000     -1.684142000     -0.207205000
C       -2.477393000     -1.167929000     -0.200519000
C        3.610312000      2.153464000     -0.131295000
H       -4.067892000      3.120112000      0.215899000
H       -1.798696000      4.094091000      0.087423000
H        0.909572000      3.497000000     -0.065336000
H        0.040180000     -1.937216000      0.227490000
H        1.823599000     -3.517298000      0.293972000
H        4.222969000     -4.048194000      0.285605000
H        5.899603000     -2.219533000      0.096785000
H        5.182106000      0.102392000     -0.069030000
H       -5.513209000      1.179634000      0.161532000
H       -5.870425000     -1.261130000     -0.055187000
H       -3.900730000     -2.749171000     -0.339825000
H       -1.655164000     -1.840011000     -0.357186000
H        4.255519000      2.065972000     -1.008525000
H        3.108724000      3.115983000     -0.190365000
H        4.262449000      2.173958000      0.745112000
