# Supplementary material for: Indoloindolizines: The Complete Story of a Polycyclic Aromatic Scaffold from Theoretical Design to Organic Field-Effect Transistor Applications
Source: J Am Chem Soc. 2025 Jan 14;147(7):5996–6005. doi: 10.1021/jacs.4c16189 (PMC11848911; doi:10.1021/jacs.4c16189)
Supplement: Supplementary file 2 — ja4c16189_si_002.zip [file ja4c16189_si_002.zip › XYZ/ISE/6/6a_C_2.xyz]

37
C21NH15
C       -3.339284000      2.328267000     -0.753805000
C       -3.481172000      0.917939000     -0.525417000
C       -2.338213000      0.111004000     -0.278858000
N       -1.076988000      0.731400000     -0.294461000
C       -0.958477000      2.125007000     -0.492297000
C       -2.118231000      2.905421000     -0.726138000
C        0.202850000      0.223706000     -0.132099000
C        1.103108000      1.271544000     -0.206441000
C        0.373745000      2.460891000     -0.432678000
C        0.602096000     -1.191560000      0.076147000
C        2.104819000     -1.383036000      0.065638000
C        3.017757000     -0.318939000     -0.000882000
C        2.545223000      1.089166000     -0.054720000
C        2.578255000     -2.696556000      0.128608000
C        3.932069000     -2.979842000      0.118999000
C        4.843926000     -1.930217000      0.038440000
C        4.387558000     -0.627102000     -0.022082000
C       -4.748648000      0.313488000     -0.525640000
C       -4.909939000     -1.034742000     -0.284339000
C       -3.784700000     -1.816103000     -0.026473000
C       -2.519543000     -1.254177000     -0.021591000
C        3.368501000      2.144812000      0.045343000
H        0.212718000     -1.575250000      1.027346000
H        0.175308000     -1.834210000     -0.700620000
H       -4.230030000      2.913745000     -0.936675000
H       -1.988507000      3.967093000     -0.884101000
H        0.762011000      3.456211000     -0.561571000
H        1.862217000     -3.508421000      0.182111000
H        4.275371000     -4.004732000      0.165436000
H        5.907036000     -2.130335000      0.017326000
H        5.110432000      0.171567000     -0.099019000
H       -5.610910000      0.939348000     -0.718103000
H       -5.896187000     -1.478217000     -0.289016000
H       -3.890914000     -2.873385000      0.175983000
H       -1.680394000     -1.889182000      0.192209000
H        2.984993000      3.153792000      0.012200000
H        4.434301000      2.045736000      0.177805000
