# Supplementary material for: Indoloindolizines: The Complete Story of a Polycyclic Aromatic Scaffold from Theoretical Design to Organic Field-Effect Transistor Applications
Source: J Am Chem Soc. 2025 Jan 14;147(7):5996–6005. doi: 10.1021/jacs.4c16189 (PMC11848911; doi:10.1021/jacs.4c16189)
Supplement: Supplementary file 2 — ja4c16189_si_002.zip [file ja4c16189_si_002.zip › XYZ/ISE/6/6a_D_1.xyz]

37
C21NH15
C       -3.610863000      2.537358000      0.034953000
C       -3.815199000      1.112846000      0.006013000
C       -2.699875000      0.238176000     -0.085596000
N       -1.419105000      0.802034000     -0.075124000
C       -1.233746000      2.203998000     -0.115192000
C       -2.370667000      3.058330000     -0.049563000
C       -0.146589000      0.208746000     -0.070690000
C        0.817108000      1.273043000     -0.154899000
C        0.100811000      2.500870000     -0.178176000
C        0.271451000     -1.101555000      0.041620000
C        1.651049000     -1.391483000      0.032814000
C        2.616921000     -0.337613000     -0.083970000
C        2.171984000      0.989581000     -0.168292000
C        2.127434000     -2.725549000      0.142537000
C        3.463940000     -3.004862000      0.130338000
C        4.434423000     -1.970024000      0.008692000
C        3.999548000     -0.675977000     -0.093648000
C       -5.106828000      0.572029000      0.028591000
C       -5.323651000     -0.790272000     -0.057844000
C       -4.228147000     -1.638037000     -0.190135000
C       -2.935813000     -1.135151000     -0.207731000
C        5.897411000     -2.321100000     -0.002704000
H       -4.479463000      3.179004000      0.101838000
H       -2.200750000      4.125729000     -0.056968000
H        0.515662000      3.493866000     -0.211196000
H       -0.405839000     -1.928556000      0.165201000
H        2.894685000      1.793586000     -0.232320000
H        1.406229000     -3.528775000      0.235007000
H        3.798867000     -4.031721000      0.213918000
H        4.720411000      0.128585000     -0.184261000
H       -5.944864000      1.253273000      0.106035000
H       -6.328527000     -1.188709000     -0.038572000
H       -4.375715000     -2.705269000     -0.288206000
H       -2.121565000     -1.820825000     -0.345793000
H        6.136622000     -2.989580000     -0.833373000
H        6.519724000     -1.432068000     -0.097547000
H        6.186625000     -2.838225000      0.915437000
