# Supplementary material for: Indoloindolizines: The Complete Story of a Polycyclic Aromatic Scaffold from Theoretical Design to Organic Field-Effect Transistor Applications
Source: J Am Chem Soc. 2025 Jan 14;147(7):5996–6005. doi: 10.1021/jacs.4c16189 (PMC11848911; doi:10.1021/jacs.4c16189)
Supplement: Supplementary file 2 — ja4c16189_si_002.zip [file ja4c16189_si_002.zip › XYZ/ISE/6/6a_D_2.xyz]

37
C21NH15
C       -3.633059000      2.595013000     -0.757871000
C       -3.859834000      1.180134000     -0.642086000
C       -2.771636000      0.304583000     -0.386111000
N       -1.484434000      0.853605000     -0.328470000
C       -1.284534000      2.250776000     -0.372313000
C       -2.394769000      3.107915000     -0.598877000
C       -0.228675000      0.253712000     -0.181401000
C        0.733018000      1.297893000     -0.090606000
C        0.051963000      2.531213000     -0.215170000
C        0.187877000     -1.077182000     -0.180152000
C        1.543323000     -1.370155000     -0.039615000
C        2.500076000     -0.330849000      0.111523000
C        2.092896000      0.982315000      0.067142000
C        2.009013000     -2.745092000     -0.111492000
C        3.313468000     -3.069786000     -0.181538000
C        4.359724000     -2.061138000     -0.134036000
C        3.940653000     -0.702016000      0.382928000
C       -5.153074000      0.646863000     -0.737396000
C       -5.394830000     -0.701688000     -0.564480000
C       -4.327795000     -1.546130000     -0.267228000
C       -3.036177000     -1.052803000     -0.174798000
C        5.623809000     -2.332897000     -0.482777000
H        4.069991000     -0.723153000      1.473628000
H        4.613106000      0.073457000      0.015075000
H       -4.481446000      3.238414000     -0.949033000
H       -2.208825000      4.171386000     -0.652692000
H        0.483408000      3.517840000     -0.215101000
H       -0.489303000     -1.900766000     -0.330198000
H        2.819665000      1.781395000      0.153135000
H        1.258361000     -3.523970000     -0.178388000
H        3.609438000     -4.101655000     -0.325659000
H       -5.971729000      1.325515000     -0.941235000
H       -6.399776000     -1.093079000     -0.641626000
H       -4.500227000     -2.600364000     -0.096652000
H       -2.245659000     -1.728988000      0.091930000
H        6.393724000     -1.572704000     -0.472695000
H        5.919655000     -3.328187000     -0.788061000
