# Supplementary material for: Indoloindolizines: The Complete Story of a Polycyclic Aromatic Scaffold from Theoretical Design to Organic Field-Effect Transistor Applications
Source: J Am Chem Soc. 2025 Jan 14;147(7):5996–6005. doi: 10.1021/jacs.4c16189 (PMC11848911; doi:10.1021/jacs.4c16189)
Supplement: Supplementary file 2 — ja4c16189_si_002.zip [file ja4c16189_si_002.zip › XYZ/ISE/6/6a_E_1.xyz]

37
C21NH15
C       -3.206160000      1.911727000      0.089829000
C       -3.388374000      0.487007000      0.026379000
C       -2.261886000     -0.368140000     -0.077401000
N       -0.994539000      0.221664000     -0.041294000
C       -0.833756000      1.627628000     -0.052349000
C       -1.982857000      2.482051000      0.024350000
C        0.286314000     -0.351938000     -0.034919000
C        1.233668000      0.727930000     -0.092658000
C        0.497334000      1.944894000     -0.099521000
C        0.721921000     -1.657237000      0.062105000
C        2.106387000     -1.928953000      0.061292000
C        3.056388000     -0.856035000     -0.031731000
C        2.591555000      0.466228000     -0.098852000
C        2.593997000     -3.260118000      0.155790000
C        3.935548000     -3.525935000      0.151238000
C        4.872415000     -2.468182000      0.053003000
C        4.442946000     -1.173646000     -0.034652000
C       -4.672220000     -0.073819000      0.025919000
C       -4.866830000     -1.436498000     -0.096757000
C       -3.757824000     -2.264596000     -0.243760000
C       -2.473635000     -1.741561000     -0.238465000
C       -1.773895000      3.966829000      0.043709000
H       -4.090733000      2.532013000      0.165859000
H        0.904364000      2.940693000     -0.110758000
H        0.055072000     -2.494793000      0.169258000
H        3.303070000      1.281470000     -0.143006000
H        1.878435000     -4.070106000      0.229840000
H        4.286728000     -4.546892000      0.222217000
H        5.931347000     -2.690808000      0.049205000
H        5.158005000     -0.363327000     -0.106799000
H       -5.521507000      0.592041000      0.113991000
H       -5.865650000     -1.850472000     -0.094937000
H       -3.888631000     -3.330797000     -0.371868000
H       -1.647790000     -2.410161000     -0.391008000
H       -1.262802000      4.304071000     -0.860966000
H       -2.725527000      4.490945000      0.112784000
H       -1.154475000      4.267419000      0.891820000
