# Supplementary material for: Indoloindolizines: The Complete Story of a Polycyclic Aromatic Scaffold from Theoretical Design to Organic Field-Effect Transistor Applications
Source: J Am Chem Soc. 2025 Jan 14;147(7):5996–6005. doi: 10.1021/jacs.4c16189 (PMC11848911; doi:10.1021/jacs.4c16189)
Supplement: Supplementary file 2 — ja4c16189_si_002.zip [file ja4c16189_si_002.zip › XYZ/ISE/6/6a_E_2.xyz]

37
C21NH15
C       -3.136527000      1.952152000      0.268098000
C       -3.334385000      0.470051000      0.065427000
C       -2.203933000     -0.359184000     -0.025480000
N       -0.937257000      0.253329000      0.075321000
C       -0.745936000      1.602714000     -0.275363000
C       -1.920570000      2.440493000     -0.482664000
C        0.313879000     -0.316507000      0.313671000
C        1.295177000      0.703382000      0.075075000
C        0.586532000      1.890760000     -0.291255000
C        0.679495000     -1.565060000      0.764883000
C        2.048505000     -1.849433000      0.958636000
C        3.041003000     -0.844258000      0.694807000
C        2.635383000      0.431336000      0.262573000
C        2.480046000     -3.121632000      1.420125000
C        3.807415000     -3.396588000      1.605123000
C        4.785566000     -2.408745000      1.338818000
C        4.409544000     -1.170203000      0.897863000
C       -4.597510000     -0.095325000     -0.050091000
C       -4.761617000     -1.461991000     -0.246813000
C       -3.639135000     -2.270396000     -0.359625000
C       -2.365208000     -1.724831000     -0.261822000
C       -1.919116000      3.534806000     -1.246239000
H       -2.984938000      2.149912000      1.337176000
H       -4.025980000      2.501983000     -0.035660000
H        1.014039000      2.859504000     -0.485749000
H       -0.045203000     -2.327157000      1.005442000
H        3.380757000      1.197780000      0.089849000
H        1.733117000     -3.879271000      1.623822000
H        4.114847000     -4.372904000      1.956089000
H        5.832446000     -2.638321000      1.487498000
H        5.156012000     -0.411619000      0.696438000
H       -5.466135000      0.548427000      0.014156000
H       -5.753532000     -1.885054000     -0.327316000
H       -3.747240000     -3.331323000     -0.541614000
H       -1.504197000     -2.356792000     -0.404101000
H       -2.805904000      4.145555000     -1.347837000
H       -1.038738000      3.848110000     -1.789962000
