# Supplementary material for: Indoloindolizines: The Complete Story of a Polycyclic Aromatic Scaffold from Theoretical Design to Organic Field-Effect Transistor Applications
Source: J Am Chem Soc. 2025 Jan 14;147(7):5996–6005. doi: 10.1021/jacs.4c16189 (PMC11848911; doi:10.1021/jacs.4c16189)
Supplement: Supplementary file 2 — ja4c16189_si_002.zip [file ja4c16189_si_002.zip › XYZ/ISE/6/6b_A_1.xyz]

37
C21NH15
C       -2.480134000      2.062845000     -0.032685000
C       -2.500597000      0.611350000     -0.045680000
C       -1.308070000     -0.070775000     -0.059722000
N       -0.129258000      0.591300000     -0.061524000
C       -0.050058000      2.013528000     -0.049177000
C       -1.265923000      2.720637000     -0.034742000
C        1.168127000      0.079046000     -0.074756000
C        2.065140000      1.198535000     -0.070565000
C        1.282696000      2.383787000     -0.054644000
C        1.594731000     -1.226276000     -0.089416000
C        2.978948000     -1.481469000     -0.100932000
C        3.905641000     -0.376089000     -0.097070000
C        3.431418000      0.944293000     -0.081940000
C        3.493022000     -2.805848000     -0.116370000
C        4.838829000     -3.044297000     -0.127496000
C        5.752843000     -1.960461000     -0.123745000
C        5.299328000     -0.672208000     -0.109031000
C       -3.738448000      2.747472000     -0.018209000
C       -4.925203000      2.080063000     -0.016460000
C       -4.922560000      0.640217000     -0.029438000
C       -3.763207000     -0.062010000     -0.043412000
C       -6.243605000      2.799889000     -0.001643000
H       -1.260078000     -1.149569000     -0.069802000
H       -1.231300000      3.801502000     -0.025195000
H        1.643288000      3.397698000     -0.047874000
H        0.901801000     -2.057870000     -0.092346000
H        4.141168000      1.761964000     -0.079243000
H        2.792300000     -3.632138000     -0.119204000
H        5.211891000     -4.059744000     -0.139197000
H        6.816424000     -2.160182000     -0.132639000
H        6.000301000      0.153411000     -0.106205000
H       -3.726907000      3.830875000     -0.008447000
H       -5.871169000      0.118406000     -0.027829000
H       -3.775500000     -1.144955000     -0.053041000
H       -6.110433000      3.880572000      0.009554000
H       -6.841285000      2.540150000     -0.879045000
H       -6.832261000      2.520750000      0.875870000
