# Supplementary material for: Indoloindolizines: The Complete Story of a Polycyclic Aromatic Scaffold from Theoretical Design to Organic Field-Effect Transistor Applications
Source: J Am Chem Soc. 2025 Jan 14;147(7):5996–6005. doi: 10.1021/jacs.4c16189 (PMC11848911; doi:10.1021/jacs.4c16189)
Supplement: Supplementary file 2 — ja4c16189_si_002.zip [file ja4c16189_si_002.zip › XYZ/ISE/6/6b_A_2.xyz]

37
C21NH15
C       -2.310100000      2.142977000      0.195107000
C       -2.326630000      0.695829000      0.174334000
C       -1.141021000      0.020881000      0.174729000
N        0.046327000      0.689094000      0.178066000
C        0.113458000      2.099801000      0.152826000
C       -1.123224000      2.803560000      0.166565000
C        1.344869000      0.183433000      0.175416000
C        2.233978000      1.307613000      0.147881000
C        1.432795000      2.488811000      0.133946000
C        1.785682000     -1.116739000      0.193980000
C        3.174328000     -1.356142000      0.185887000
C        4.090063000     -0.244092000      0.159063000
C        3.599616000      1.072928000      0.140813000
C        3.702977000     -2.674503000      0.204384000
C        5.051881000     -2.897978000      0.196802000
C        5.954603000     -1.806510000      0.170273000
C        5.485787000     -0.523038000      0.152115000
C       -3.629874000      2.861831000      0.333339000
C       -4.826338000      2.106752000     -0.207793000
C       -4.755518000      0.656325000     -0.129864000
C       -3.595446000      0.004415000      0.076875000
C       -5.905777000      2.741727000     -0.680771000
H       -3.571580000      3.859568000     -0.101606000
H       -3.805267000      3.006411000      1.407916000
H       -1.087650000     -1.057469000      0.153199000
H       -1.090449000      3.885220000      0.172417000
H        1.781957000      3.506876000      0.116696000
H        1.102276000     -1.955684000      0.216320000
H        4.299582000      1.898847000      0.120956000
H        3.012008000     -3.508620000      0.224683000
H        5.435134000     -3.909684000      0.211001000
H        7.020187000     -1.994847000      0.164482000
H        6.177098000      0.310498000      0.131925000
H       -5.669670000      0.096951000     -0.284367000
H       -3.582299000     -1.078564000      0.106092000
H       -6.779103000      2.194060000     -1.009990000
H       -5.946359000      3.820465000     -0.752801000
