# Supplementary material for: Indoloindolizines: The Complete Story of a Polycyclic Aromatic Scaffold from Theoretical Design to Organic Field-Effect Transistor Applications
Source: J Am Chem Soc. 2025 Jan 14;147(7):5996–6005. doi: 10.1021/jacs.4c16189 (PMC11848911; doi:10.1021/jacs.4c16189)
Supplement: Supplementary file 2 — ja4c16189_si_002.zip [file ja4c16189_si_002.zip › XYZ/ISE/6/6b_B_1.xyz]

37
C21NH15
C       -2.949297000      1.941134000     -0.013193000
C       -2.981084000      0.487822000     -0.017180000
C       -1.790144000     -0.198197000     -0.018849000
N       -0.608037000      0.457429000     -0.016737000
C       -0.517311000      1.882652000     -0.012922000
C       -1.732504000      2.593333000     -0.011211000
C        0.683773000     -0.060269000     -0.017986000
C        1.584196000      1.054713000     -0.014877000
C        0.818010000      2.255055000     -0.011735000
C        1.107288000     -1.366817000     -0.021196000
C        2.491028000     -1.625789000     -0.021606000
C        3.421721000     -0.523602000     -0.018579000
C        2.950650000      0.798497000     -0.015215000
C        3.000918000     -2.951966000     -0.024883000
C        4.346004000     -3.194727000     -0.025221000
C        5.263625000     -2.114010000     -0.022264000
C        4.814251000     -0.824161000     -0.019054000
C       -4.205002000      2.631968000     -0.011544000
C       -5.380293000      1.950681000     -0.013684000
C       -5.404758000      0.518670000     -0.017656000
C       -4.244345000     -0.185657000     -0.019330000
C        1.360567000      3.646457000     -0.008083000
H       -1.746877000     -1.277294000     -0.021883000
H       -1.700628000      3.673996000     -0.008376000
H        0.412415000     -2.196773000     -0.023415000
H        3.663674000      1.613230000     -0.012874000
H        2.297653000     -3.776069000     -0.027135000
H        4.715670000     -4.211485000     -0.027740000
H        6.326583000     -2.317192000     -0.022563000
H        5.518037000     -0.000912000     -0.016795000
H       -4.196730000      3.714607000     -0.008520000
H       -6.317327000      2.491878000     -0.012368000
H       -6.356007000      0.004320000     -0.019303000
H       -4.255296000     -1.268597000     -0.022306000
H        1.983162000      3.840950000     -0.886287000
H        0.562808000      4.388668000     -0.006808000
H        1.982106000      3.836854000      0.871782000
