# Supplementary material for: Indoloindolizines: The Complete Story of a Polycyclic Aromatic Scaffold from Theoretical Design to Organic Field-Effect Transistor Applications
Source: J Am Chem Soc. 2025 Jan 14;147(7):5996–6005. doi: 10.1021/jacs.4c16189 (PMC11848911; doi:10.1021/jacs.4c16189)
Supplement: Supplementary file 2 — ja4c16189_si_002.zip [file ja4c16189_si_002.zip › XYZ/ISE/6/6b_B_2.xyz]

37
C21NH15
C       -2.534179000      2.000309000     -0.985036000
C       -2.513174000      0.603780000     -1.447110000
C       -1.360093000     -0.115984000     -1.263506000
N       -0.230762000      0.496444000     -0.829324000
C       -0.075102000      1.956776000     -1.008516000
C       -1.371166000      2.626744000     -0.669745000
C        0.894815000     -0.056682000     -0.234969000
C        1.773082000      0.992974000      0.163641000
C        1.159800000      2.280287000     -0.181458000
C        1.198085000     -1.376589000     -0.012037000
C        2.424169000     -1.701221000      0.618755000
C        3.317720000     -0.655229000      1.021907000
C        2.956760000      0.693658000      0.782669000
C        2.802024000     -3.043186000      0.869279000
C        3.992683000     -3.341308000      1.481577000
C        4.871997000     -2.311531000      1.876657000
C        4.538143000     -1.000789000      1.649410000
C       -3.833216000      2.626187000     -0.871033000
C       -4.955356000      1.995143000     -1.286349000
C       -4.910874000      0.659389000     -1.820924000
C       -3.733710000     -0.007525000     -1.888424000
C        1.572457000      3.505128000      0.138408000
H        0.180047000      2.127648000     -2.071765000
H       -1.332077000     -1.192379000     -1.362724000
H       -1.356486000      3.620310000     -0.243954000
H        0.526016000     -2.172899000     -0.301744000
H        3.633897000      1.480371000      1.091361000
H        2.130850000     -3.837738000      0.567705000
H        4.261672000     -4.373440000      1.664198000
H        5.808021000     -2.559405000      2.358865000
H        5.209286000     -0.205992000      1.950960000
H       -3.880200000      3.635512000     -0.481880000
H       -5.910969000      2.499551000     -1.221237000
H       -5.828050000      0.187976000     -2.146328000
H       -3.697188000     -1.025080000     -2.258385000
H        1.024989000      4.386552000     -0.165576000
H        2.474191000      3.666438000      0.713130000
