# Supplementary material for: Indoloindolizines: The Complete Story of a Polycyclic Aromatic Scaffold from Theoretical Design to Organic Field-Effect Transistor Applications
Source: J Am Chem Soc. 2025 Jan 14;147(7):5996–6005. doi: 10.1021/jacs.4c16189 (PMC11848911; doi:10.1021/jacs.4c16189)
Supplement: Supplementary file 2 — ja4c16189_si_002.zip [file ja4c16189_si_002.zip › XYZ/ISE/6/6b_C_1.xyz]

37
C21NH15
C       -2.951860000      2.163667000      0.032513000
C       -2.975612000      0.710525000      0.044819000
C       -1.781368000      0.029329000      0.045129000
N       -0.603019000      0.692100000      0.034229000
C       -0.522806000      2.113538000      0.021913000
C       -1.737751000      2.821426000      0.021482000
C        0.693654000      0.179935000      0.032677000
C        1.595495000      1.294674000      0.019201000
C        0.809402000      2.481972000      0.012774000
C        1.111603000     -1.126355000      0.041798000
C        2.494649000     -1.378643000      0.037719000
C        3.428948000     -0.278009000      0.024230000
C        2.972877000      1.060915000      0.014910000
C        2.991933000     -2.709246000      0.046750000
C        4.333301000     -2.969351000      0.043007000
C        5.256234000     -1.896484000      0.029875000
C        4.818259000     -0.601273000      0.020850000
C       -4.210553000      2.848441000      0.032472000
C       -5.382485000      2.161261000      0.043551000
C       -5.399402000      0.729585000      0.055643000
C       -4.235477000      0.030908000      0.056231000
C        3.939249000      2.214119000      0.000802000
H       -1.732561000     -1.049337000      0.053964000
H       -1.703706000      3.902330000      0.012248000
H        1.158991000      3.498879000      0.002713000
H        0.417827000     -1.956693000      0.051913000
H        2.277844000     -3.523940000      0.056806000
H        4.692619000     -3.989758000      0.050039000
H        6.318112000     -2.105648000      0.026985000
H        5.543532000      0.199605000      0.010939000
H       -4.207272000      3.931016000      0.023371000
H       -6.322326000      2.697505000      0.043312000
H       -6.348023000      0.210479000      0.064299000
H       -4.240915000     -1.051990000      0.065344000
H        4.585570000      2.188308000     -0.879864000
H        3.414610000      3.166415000     -0.006365000
H        4.591528000      2.204793000      0.877422000
