# Supplementary material for: Indoloindolizines: The Complete Story of a Polycyclic Aromatic Scaffold from Theoretical Design to Organic Field-Effect Transistor Applications
Source: J Am Chem Soc. 2025 Jan 14;147(7):5996–6005. doi: 10.1021/jacs.4c16189 (PMC11848911; doi:10.1021/jacs.4c16189)
Supplement: Supplementary file 2 — ja4c16189_si_002.zip [file ja4c16189_si_002.zip › XYZ/ISE/6/6b_C_2.xyz]

37
C21NH15
C       -3.096653000      2.027657000     -0.101041000
C       -3.056464000      0.581789000     -0.020536000
C       -1.837489000     -0.058931000      0.034257000
N       -0.677259000      0.653366000      0.011472000
C       -0.672253000      2.079217000     -0.061210000
C       -1.901714000      2.733398000     -0.118795000
C        0.615790000      0.216695000      0.050970000
C        1.454215000      1.323754000      0.013369000
C        0.659854000      2.484429000     -0.057675000
C        1.034634000     -1.196604000      0.135725000
C        2.540618000     -1.337978000      0.052770000
C        3.413377000     -0.234792000      0.010394000
C        2.907143000      1.166947000      0.063164000
C        3.062019000     -2.633658000      0.016175000
C        4.422756000     -2.866829000     -0.069250000
C        5.293059000     -1.781569000     -0.126226000
C        4.789973000     -0.494777000     -0.088517000
C       -4.373884000      2.664970000     -0.156923000
C       -5.524504000      1.938598000     -0.135107000
C       -5.481672000      0.513405000     -0.055111000
C       -4.291708000     -0.141304000      0.000340000
C        3.709305000      2.237554000      0.170440000
H        0.680787000     -1.657188000      1.069108000
H        0.579631000     -1.789215000     -0.668824000
H       -1.748287000     -1.132747000      0.096628000
H       -1.909294000      3.813703000     -0.176515000
H        0.990477000      3.506576000     -0.111879000
H        2.376404000     -3.472218000      0.052122000
H        4.802371000     -3.879454000     -0.098844000
H        6.360453000     -1.940140000     -0.204879000
H        5.483209000      0.331092000     -0.147454000
H       -4.407062000      3.745689000     -0.217347000
H       -6.483200000      2.437913000     -0.178255000
H       -6.408461000     -0.044465000     -0.038937000
H       -4.260283000     -1.222109000      0.060866000
H        3.296110000      3.234491000      0.213262000
H        4.783600000      2.164804000      0.232588000
