# Supplementary material for: Indoloindolizines: The Complete Story of a Polycyclic Aromatic Scaffold from Theoretical Design to Organic Field-Effect Transistor Applications
Source: J Am Chem Soc. 2025 Jan 14;147(7):5996–6005. doi: 10.1021/jacs.4c16189 (PMC11848911; doi:10.1021/jacs.4c16189)
Supplement: Supplementary file 2 — ja4c16189_si_002.zip [file ja4c16189_si_002.zip › XYZ/ISE/6/6b_D_1.xyz]

37
C21NH15
C       -3.398326000      2.162705000      0.008503000
C       -3.427055000      0.710724000      0.041731000
C       -2.234704000      0.025029000      0.043333000
N       -1.054198000      0.682213000      0.014642000
C       -0.969164000      2.105081000     -0.018612000
C       -2.181484000      2.816133000     -0.020539000
C        0.240739000      0.166228000      0.011224000
C        1.142218000      1.280691000     -0.024599000
C        0.365404000      2.469167000     -0.042468000
C        0.664471000     -1.141231000      0.035964000
C        2.046592000     -1.398178000      0.025651000
C        2.978190000     -0.299344000     -0.010261000
C        2.508767000      1.021623000     -0.034738000
C        2.564546000     -2.721284000      0.049715000
C        3.908284000     -2.957448000      0.039277000
C        4.845017000     -1.883423000      0.003746000
C        4.371760000     -0.600046000     -0.019866000
C       -4.654136000      2.852014000      0.007582000
C       -5.828679000      2.169256000      0.036782000
C       -5.850477000      0.738451000      0.069438000
C       -4.688671000      0.035695000      0.071768000
C        6.318439000     -2.186904000     -0.006792000
H       -2.190453000     -1.053689000      0.067252000
H       -2.144026000      3.896674000     -0.045461000
H        0.730159000      3.481274000     -0.069691000
H       -0.030247000     -1.970942000      0.062927000
H        3.220325000      1.837297000     -0.061599000
H        1.867210000     -3.550118000      0.076865000
H        4.276670000     -3.975903000      0.058225000
H        5.069605000      0.229009000     -0.046988000
H       -4.647199000      3.934335000     -0.017010000
H       -6.766493000      2.709072000      0.035525000
H       -6.800679000      0.222640000      0.092230000
H       -4.697897000     -1.046953000      0.096393000
H        6.590044000     -2.793297000     -0.874386000
H        6.913308000     -1.274814000     -0.034708000
H        6.610841000     -2.753138000      0.880947000
