# Supplementary material for: Indoloindolizines: The Complete Story of a Polycyclic Aromatic Scaffold from Theoretical Design to Organic Field-Effect Transistor Applications
Source: J Am Chem Soc. 2025 Jan 14;147(7):5996–6005. doi: 10.1021/jacs.4c16189 (PMC11848911; doi:10.1021/jacs.4c16189)
Supplement: Supplementary file 2 — ja4c16189_si_002.zip [file ja4c16189_si_002.zip › XYZ/ISE/6/6b_D_2.xyz]

37
C21NH15
C       -3.463545000      2.227843000     -0.252966000
C       -3.501596000      0.780760000     -0.345305000
C       -2.316006000      0.081547000     -0.358752000
N       -1.127369000      0.726129000     -0.286881000
C       -1.038211000      2.145776000     -0.194101000
C       -2.237446000      2.867175000     -0.180516000
C        0.159351000      0.208606000     -0.285893000
C        1.060004000      1.303655000     -0.192535000
C        0.306612000      2.494981000     -0.135945000
C        0.591343000     -1.110044000     -0.345193000
C        1.958312000     -1.363964000     -0.320002000
C        2.885964000     -0.278247000     -0.252466000
C        2.443069000      1.020992000     -0.179655000
C        2.466215000     -2.722802000     -0.299225000
C        3.761092000     -3.015773000     -0.071788000
C        4.760539000     -1.976900000      0.112843000
C        4.362911000     -0.591972000     -0.349700000
C       -4.709497000      2.930228000     -0.241375000
C       -5.892034000      2.262661000     -0.314575000
C       -5.924556000      0.836051000     -0.405513000
C       -4.769637000      0.121098000     -0.420336000
C        5.974477000     -2.237695000      0.615143000
H        4.951197000      0.168859000      0.163754000
H        4.636880000     -0.522261000     -1.411242000
H       -2.282149000     -0.995428000     -0.427137000
H       -2.189201000      3.945484000     -0.111281000
H        0.681444000      3.501304000     -0.063226000
H       -0.105831000     -1.937042000     -0.392481000
H        3.157184000      1.833679000     -0.122033000
H        1.745699000     -3.525658000     -0.404478000
H        4.075757000     -4.047403000      0.026605000
H       -4.690950000      4.010591000     -0.172666000
H       -6.824442000      2.811386000     -0.304398000
H       -6.878764000      0.330049000     -0.462483000
H       -4.790164000     -0.959429000     -0.489072000
H        6.705515000     -1.455914000      0.773623000
H        6.266734000     -3.245322000      0.880848000
