# Supplementary material for: Indoloindolizines: The Complete Story of a Polycyclic Aromatic Scaffold from Theoretical Design to Organic Field-Effect Transistor Applications
Source: J Am Chem Soc. 2025 Jan 14;147(7):5996–6005. doi: 10.1021/jacs.4c16189 (PMC11848911; doi:10.1021/jacs.4c16189)
Supplement: Supplementary file 2 — ja4c16189_si_002.zip [file ja4c16189_si_002.zip › XYZ/ISE/6/6b_E_1.xyz]

37
C21NH15
C       -2.966961000      1.742821000     -0.002512000
C       -2.979135000      0.285685000     -0.005362000
C       -1.789297000     -0.400177000     -0.019342000
N       -0.614758000      0.264256000     -0.030418000
C       -0.543068000      1.681408000     -0.028258000
C       -1.751197000      2.420777000     -0.013945000
C        0.682918000     -0.245908000     -0.045241000
C        1.577201000      0.874151000     -0.052424000
C        0.790183000      2.057395000     -0.041629000
C        1.111710000     -1.550899000     -0.052479000
C        2.496344000     -1.802721000     -0.067718000
C        3.420918000     -0.695503000     -0.075266000
C        2.943766000      0.624069000     -0.067464000
C        3.013443000     -3.126197000     -0.075953000
C        4.359673000     -3.361537000     -0.090770000
C        5.271399000     -2.275821000     -0.098227000
C        4.815121000     -0.988488000     -0.090706000
C       -4.248044000      2.392029000      0.012313000
C       -5.407769000      1.683021000      0.023121000
C       -5.405123000      0.254074000      0.020215000
C       -4.226432000     -0.416883000      0.006399000
C       -1.610897000      3.915352000     -0.012322000
H       -1.743134000     -1.478715000     -0.022016000
H        1.154190000      3.069204000     -0.043449000
H        0.420507000     -2.383832000     -0.046853000
H        3.651592000      1.443417000     -0.073292000
H        2.314674000     -3.954097000     -0.070233000
H        4.734873000     -4.376258000     -0.096860000
H        6.335375000     -2.473263000     -0.109961000
H        5.514335000     -0.161385000     -0.096429000
H       -4.294210000      3.470427000      0.014946000
H       -6.354260000      2.207546000      0.034153000
H       -6.343595000     -0.283046000      0.029054000
H       -4.206381000     -1.499708000      0.003989000
H       -1.040010000      4.245594000      0.859434000
H       -1.058688000      4.249280000     -0.894641000
H       -2.564161000      4.433434000     -0.001082000
