# Supplementary material for: Indoloindolizines: The Complete Story of a Polycyclic Aromatic Scaffold from Theoretical Design to Organic Field-Effect Transistor Applications
Source: J Am Chem Soc. 2025 Jan 14;147(7):5996–6005. doi: 10.1021/jacs.4c16189 (PMC11848911; doi:10.1021/jacs.4c16189)
Supplement: Supplementary file 2 — ja4c16189_si_002.zip [file ja4c16189_si_002.zip › XYZ/ISE/6/6b_E_2.xyz]

37
C21NH15
C       -2.966876000      1.649960000      0.008995000
C       -2.989181000      0.255058000     -0.129031000
C       -1.749799000     -0.504831000     -0.528290000
N       -0.546972000      0.228968000     -0.210922000
C       -0.475841000      1.613150000     -0.129447000
C       -1.706338000      2.395986000     -0.226774000
C        0.723844000     -0.295457000     -0.116962000
C        1.624641000      0.805191000      0.073532000
C        0.828947000      1.992658000      0.058951000
C        1.157247000     -1.600511000     -0.181204000
C        2.534785000     -1.860101000     -0.032526000
C        3.453429000     -0.770360000      0.176766000
C        2.975662000      0.551850000      0.225751000
C        3.053449000     -3.182220000     -0.083001000
C        4.390727000     -3.427420000      0.064041000
C        5.294920000     -2.357160000      0.270742000
C        4.836113000     -1.070789000      0.324469000
C       -4.150057000      2.301850000      0.379820000
C       -5.326815000      1.599538000      0.575499000
C       -5.345482000      0.216776000      0.415338000
C       -4.177638000     -0.445132000      0.071120000
C       -1.674670000      3.700950000     -0.535199000
H       -1.723700000     -1.461582000     -0.004009000
H       -1.779743000     -0.733056000     -1.602436000
H        1.176631000      3.000503000      0.206069000
H        0.473982000     -2.424198000     -0.342133000
H        3.676400000      1.363743000      0.376814000
H        2.363382000     -4.002316000     -0.240879000
H        4.763618000     -4.442451000      0.022830000
H        6.350951000     -2.563171000      0.385668000
H        5.526548000     -0.251055000      0.481820000
H       -4.140692000      3.371390000      0.535542000
H       -6.225985000      2.126224000      0.866053000
H       -6.258778000     -0.340561000      0.574361000
H       -4.182480000     -1.522953000     -0.038610000
H       -2.574501000      4.290373000     -0.624521000
H       -0.739829000      4.206329000     -0.727788000
