# Supplementary material for: Indoloindolizines: The Complete Story of a Polycyclic Aromatic Scaffold from Theoretical Design to Organic Field-Effect Transistor Applications
Source: J Am Chem Soc. 2025 Jan 14;147(7):5996–6005. doi: 10.1021/jacs.4c16189 (PMC11848911; doi:10.1021/jacs.4c16189)
Supplement: Supplementary file 2 — ja4c16189_si_002.zip [file ja4c16189_si_002.zip › XYZ/ISE/6/6c_A_1.xyz]

37
C21NH15
C       -2.556973000      0.327342000     -0.116763000
C       -2.610712000     -1.136352000     -0.083695000
C       -1.416356000     -1.890581000      0.013265000
N       -0.186129000     -1.217274000     -0.029215000
C       -0.108801000      0.180658000      0.090972000
C       -1.315288000      0.970862000      0.034546000
C        1.119040000     -1.717693000     -0.091550000
C        1.999620000     -0.612332000      0.058084000
C        1.206010000      0.559555000      0.168510000
C        1.631281000     -2.995914000     -0.336865000
C        3.007089000     -3.160779000     -0.370755000
C        3.881468000     -2.082458000     -0.175003000
C        3.386359000     -0.810007000      0.027725000
C       -3.699383000      1.133794000     -0.248736000
C       -1.255520000      2.373061000      0.084025000
C       -2.387498000      3.158089000     -0.031088000
C       -3.619290000      2.509666000     -0.208979000
C       -3.826943000     -1.833457000     -0.080285000
C       -3.888972000     -3.208819000      0.040747000
C       -2.710711000     -3.929459000      0.199156000
C       -1.490917000     -3.276334000      0.193123000
C       -2.313583000      4.660179000      0.023470000
H        1.570287000      1.568297000      0.252935000
H        1.003094000     -3.845936000     -0.539651000
H        3.409944000     -4.145757000     -0.564827000
H        4.949915000     -2.249886000     -0.203242000
H        4.055524000      0.032041000      0.148446000
H       -4.669609000      0.680180000     -0.386237000
H       -0.293593000      2.852140000      0.206755000
H       -4.522419000      3.098066000     -0.315226000
H       -4.751056000     -1.280540000     -0.155170000
H       -4.846483000     -3.711220000      0.038873000
H       -2.737495000     -5.001370000      0.341973000
H       -0.597302000     -3.846184000      0.367843000
H       -1.287112000      5.004740000      0.141570000
H       -2.715979000      5.108357000     -0.887494000
H       -2.897407000      5.053022000      0.858823000
