# Supplementary material for: Indoloindolizines: The Complete Story of a Polycyclic Aromatic Scaffold from Theoretical Design to Organic Field-Effect Transistor Applications
Source: J Am Chem Soc. 2025 Jan 14;147(7):5996–6005. doi: 10.1021/jacs.4c16189 (PMC11848911; doi:10.1021/jacs.4c16189)
Supplement: Supplementary file 2 — ja4c16189_si_002.zip [file ja4c16189_si_002.zip › XYZ/ISE/6/6c_A_2.xyz]

37
C21NH15
C       -2.556864000      0.286449000     -0.258843000
C       -2.618139000     -1.168422000     -0.199803000
C       -1.424243000     -1.926868000     -0.071596000
N       -0.200956000     -1.250278000     -0.094896000
C       -0.151233000      0.156311000     -0.025567000
C       -1.351434000      0.913811000     -0.114407000
C        1.113483000     -1.725181000     -0.120629000
C        1.972639000     -0.595792000     -0.009240000
C        1.161461000      0.564487000      0.047241000
C        1.653219000     -3.004351000     -0.293513000
C        3.031475000     -3.144842000     -0.301327000
C        3.883964000     -2.041145000     -0.148110000
C        3.364297000     -0.770788000     -0.012384000
C       -3.755544000      1.099141000     -0.427931000
C       -1.236573000      2.417566000     -0.155722000
C       -2.536748000      3.167707000      0.036327000
C       -3.748894000      2.436272000     -0.282965000
C       -3.837397000     -1.864955000     -0.207623000
C       -3.901767000     -3.238438000     -0.072528000
C       -2.726751000     -3.960555000      0.106547000
C       -1.504986000     -3.311318000      0.113325000
C       -2.569030000      4.441693000      0.448164000
H       -0.825161000      2.686305000     -1.137920000
H       -0.498447000      2.756480000      0.572151000
H        1.503453000      1.583157000      0.097134000
H        1.044616000     -3.876433000     -0.457411000
H        3.454927000     -4.130496000     -0.439832000
H        4.955468000     -2.190283000     -0.154371000
H        4.016587000      0.087952000      0.079039000
H       -4.691732000      0.609806000     -0.649634000
H       -4.674030000      2.993873000     -0.360029000
H       -4.759811000     -1.313222000     -0.301843000
H       -4.859737000     -3.739883000     -0.082247000
H       -2.758411000     -5.031525000      0.255104000
H       -0.616059000     -3.884095000      0.301071000
H       -3.503824000      4.981259000      0.524126000
H       -1.669018000      4.977902000      0.718942000
