# Supplementary material for: Indoloindolizines: The Complete Story of a Polycyclic Aromatic Scaffold from Theoretical Design to Organic Field-Effect Transistor Applications
Source: J Am Chem Soc. 2025 Jan 14;147(7):5996–6005. doi: 10.1021/jacs.4c16189 (PMC11848911; doi:10.1021/jacs.4c16189)
Supplement: Supplementary file 2 — ja4c16189_si_002.zip [file ja4c16189_si_002.zip › XYZ/ISE/6/6c_B_1.xyz]

37
C21NH15
C       -2.562771000      1.196937000      0.146970000
C       -2.614743000     -0.267110000      0.141214000
C       -1.427657000     -1.025418000      0.023243000
N       -0.194967000     -0.355346000      0.018293000
C       -0.119449000      1.039989000     -0.130857000
C       -1.322036000      1.834683000     -0.053485000
C        1.111022000     -0.856640000      0.052793000
C        1.988026000      0.244174000     -0.144099000
C        1.192813000      1.415025000     -0.254315000
C        1.629227000     -2.130186000      0.309655000
C        3.005333000     -2.296384000      0.307366000
C        3.874617000     -1.223615000      0.064372000
C        3.374871000      0.045166000     -0.149769000
C       -3.704605000      1.999868000      0.300632000
C       -1.263177000      3.234992000     -0.129584000
C       -2.401730000      4.001286000      0.008651000
C       -3.630547000      3.377637000      0.234603000
C       -3.826807000     -0.970068000      0.179387000
C       -3.887415000     -2.345033000      0.081599000
C       -2.719362000     -3.089398000     -0.097376000
C       -1.507839000     -2.414282000     -0.131857000
C       -2.772453000     -4.586214000     -0.247369000
H        1.555559000      2.421406000     -0.368697000
H        1.006188000     -2.974588000      0.548476000
H        3.412775000     -3.277722000      0.510175000
H        4.943299000     -1.391922000      0.065207000
H        4.040922000      0.883741000     -0.306459000
H       -4.667114000      1.542863000      0.475251000
H       -0.309392000      3.717466000     -0.289643000
H       -2.339677000      5.079632000     -0.049806000
H       -4.527049000      3.970597000      0.356850000
H       -4.752402000     -0.421379000      0.267583000
H       -4.847825000     -2.843541000      0.113977000
H       -0.614696000     -2.980519000     -0.324327000
H       -3.568916000     -4.887588000     -0.929241000
H       -1.832401000     -4.984081000     -0.628006000
H       -2.971124000     -5.068424000      0.713146000
