# Supplementary material for: Indoloindolizines: The Complete Story of a Polycyclic Aromatic Scaffold from Theoretical Design to Organic Field-Effect Transistor Applications
Source: J Am Chem Soc. 2025 Jan 14;147(7):5996–6005. doi: 10.1021/jacs.4c16189 (PMC11848911; doi:10.1021/jacs.4c16189)
Supplement: Supplementary file 2 — ja4c16189_si_002.zip [file ja4c16189_si_002.zip › XYZ/ISE/6/6c_B_2.xyz]

37
C21NH15
C        1.340635000     -1.600095000      0.028646000
C        1.913526000     -2.880965000      0.067255000
C        3.282265000     -3.046274000      0.042837000
C        4.111718000     -1.923885000     -0.020492000
C        3.564046000     -0.656825000     -0.056827000
C        2.171066000     -0.458980000     -0.033389000
C        1.552082000      0.859020000     -0.052513000
C        2.366403000      2.068292000     -0.096749000
C        1.864937000      3.310214000     -0.003888000
C        0.446566000      3.544105000      0.152783000
C       -0.469429000      2.345851000     -0.016986000
H       -1.224673000      2.365876000      0.768611000
H       -1.014047000      2.456232000     -0.961271000
C        0.191288000      0.993695000     -0.020860000
N       -0.629812000     -0.125803000     -0.010672000
C       -2.030033000     -0.244857000     -0.025833000
C       -3.066760000      0.692055000     -0.119663000
C       -4.374673000      0.235225000     -0.119231000
C       -4.676180000     -1.131626000     -0.033234000
C       -3.664062000     -2.065332000      0.043751000
C       -2.330438000     -1.632893000      0.043010000
C       -1.105706000     -2.345117000      0.083664000
C       -0.087022000     -1.429494000      0.042021000
C       -0.051975000      4.759398000      0.418654000
H        1.269856000     -3.748016000      0.115243000
H        3.709515000     -4.039526000      0.072485000
H        5.186723000     -2.044009000     -0.039557000
H        4.231661000      0.189777000     -0.099985000
H        3.435041000      1.954967000     -0.193551000
H        2.526071000      4.167264000     -0.010000000
H       -2.893273000      1.749247000     -0.204033000
H       -5.177903000      0.955937000     -0.191961000
H       -5.709684000     -1.451448000     -0.034840000
H       -3.887950000     -3.122694000      0.099018000
H       -0.993188000     -3.414168000      0.126861000
H        0.596742000      5.620890000      0.501379000
H       -1.111534000      4.928065000      0.559420000
