# Supplementary material for: Indoloindolizines: The Complete Story of a Polycyclic Aromatic Scaffold from Theoretical Design to Organic Field-Effect Transistor Applications
Source: J Am Chem Soc. 2025 Jan 14;147(7):5996–6005. doi: 10.1021/jacs.4c16189 (PMC11848911; doi:10.1021/jacs.4c16189)
Supplement: Supplementary file 2 — ja4c16189_si_002.zip [file ja4c16189_si_002.zip › XYZ/ISE/6/6c_C_1.xyz]

37
C21NH15
C       -2.926273000      0.771767000      0.180384000
C       -3.010525000     -0.690940000      0.121030000
C       -1.833899000     -1.468257000     -0.007696000
N       -0.589261000     -0.824122000      0.024303000
C       -0.482423000      0.573088000     -0.069269000
C       -1.669120000      1.389045000      0.022081000
C        0.706331000     -1.353533000      0.049104000
C        1.607806000     -0.267840000     -0.092292000
C        0.839632000      0.923919000     -0.162859000
C        1.203686000     -2.644239000      0.256317000
C        2.574975000     -2.832207000      0.259654000
C        3.486985000     -1.775323000      0.070665000
C        2.991258000     -0.494741000     -0.092312000
C       -4.052923000      1.593301000      0.346966000
C       -1.579667000      2.789849000     -0.000611000
C       -2.703600000      3.574915000      0.149582000
C       -3.948922000      2.970579000      0.333765000
C       -4.241110000     -1.362314000      0.124865000
C       -4.334523000     -2.733877000     -0.016395000
C       -3.174083000     -3.476611000     -0.202504000
C       -1.940898000     -2.849714000     -0.205546000
C        4.968187000     -2.050749000      0.064809000
H        1.224938000      1.925969000     -0.233627000
H        0.567936000     -3.490154000      0.453719000
H        2.957937000     -3.831439000      0.426443000
H        3.670037000      0.341614000     -0.207203000
H       -5.027718000      1.151928000      0.490135000
H       -0.613513000      3.256920000     -0.128690000
H       -2.617644000      4.653094000      0.132497000
H       -4.834435000      3.577917000      0.464809000
H       -5.152261000     -0.791895000      0.222419000
H       -5.302414000     -3.215818000     -0.008042000
H       -3.225752000     -4.545591000     -0.359910000
H       -1.062004000     -3.435561000     -0.400644000
H        5.278869000     -2.576646000      0.970118000
H        5.251346000     -2.678203000     -0.783714000
H        5.542648000     -1.127231000      0.000484000
