# Supplementary material for: Indoloindolizines: The Complete Story of a Polycyclic Aromatic Scaffold from Theoretical Design to Organic Field-Effect Transistor Applications
Source: J Am Chem Soc. 2025 Jan 14;147(7):5996–6005. doi: 10.1021/jacs.4c16189 (PMC11848911; doi:10.1021/jacs.4c16189)
Supplement: Supplementary file 2 — ja4c16189_si_002.zip [file ja4c16189_si_002.zip › XYZ/ISE/6/6c_C_2.xyz]

37
C21NH15
C       -2.992019000      0.771547000      0.107966000
C       -3.074394000     -0.688913000      0.154933000
C       -1.894269000     -1.468419000      0.205656000
N       -0.652630000     -0.823024000      0.081476000
C       -0.543753000      0.562866000      0.203588000
C       -1.722309000      1.382052000      0.207951000
C        0.632229000     -1.348529000     -0.041006000
C        1.530274000     -0.297241000      0.065653000
C        0.803429000      0.890762000      0.209881000
C        1.078482000     -2.676747000     -0.371353000
C        2.400443000     -2.959532000     -0.368107000
C        3.417706000     -1.971814000     -0.035372000
C        3.004202000     -0.509059000     -0.104413000
C       -4.123955000      1.598297000      0.019806000
C       -1.629949000      2.784464000      0.257967000
C       -2.758651000      3.571717000      0.185677000
C       -4.015804000      2.974320000      0.055379000
C       -4.303017000     -1.364051000      0.229289000
C       -4.382559000     -2.733976000      0.381598000
C       -3.211336000     -3.476079000      0.505442000
C       -1.982723000     -2.847466000      0.428251000
C        4.670460000     -2.333055000      0.274774000
H        3.295532000     -0.123239000     -1.090139000
H        3.570005000      0.077045000      0.621707000
H        1.206211000      1.887117000      0.275930000
H        0.378831000     -3.447546000     -0.651034000
H        2.730058000     -3.966345000     -0.590190000
H       -5.106201000      1.160612000     -0.078506000
H       -0.657310000      3.248144000      0.343919000
H       -2.669537000      4.649301000      0.221805000
H       -4.904692000      3.586596000     -0.014825000
H       -5.219624000     -0.795344000      0.189667000
H       -5.348070000     -3.217809000      0.436997000
H       -3.253206000     -4.542671000      0.680262000
H       -1.089062000     -3.425990000      0.580706000
H        5.424023000     -1.604172000      0.542809000
H        4.973186000     -3.371922000      0.267355000
