# Supplementary material for: Indoloindolizines: The Complete Story of a Polycyclic Aromatic Scaffold from Theoretical Design to Organic Field-Effect Transistor Applications
Source: J Am Chem Soc. 2025 Jan 14;147(7):5996–6005. doi: 10.1021/jacs.4c16189 (PMC11848911; doi:10.1021/jacs.4c16189)
Supplement: Supplementary file 2 — ja4c16189_si_002.zip [file ja4c16189_si_002.zip › XYZ/ISE/6/6c_D_1.xyz]

37
C21NH15
C       -2.537567000      0.741248000      0.153335000
C       -2.605995000     -0.718749000      0.046745000
C       -1.416350000     -1.473356000     -0.055991000
N       -0.186784000     -0.809359000      0.040970000
C       -0.080753000      0.592978000     -0.098229000
C       -1.287775000      1.388284000      0.005070000
C        1.098676000     -1.340374000      0.107342000
C        2.003900000     -0.266032000     -0.077236000
C        1.251008000      0.940440000     -0.210207000
C        1.571250000     -2.625917000      0.391987000
C        2.940748000     -2.832507000      0.425384000
C        3.844100000     -1.786706000      0.189554000
C        3.384778000     -0.506653000     -0.048581000
C       -3.681746000      1.525899000      0.357253000
C       -1.249014000      2.794023000      0.024970000
C       -2.395108000      3.543652000      0.205040000
C       -3.620551000      2.905979000      0.383551000
C       -3.826526000     -1.404652000     -0.025842000
C       -3.893010000     -2.772485000     -0.212140000
C       -2.714587000     -3.493054000     -0.371686000
C       -1.492020000     -2.849315000     -0.303986000
C        1.873058000      2.290236000     -0.390763000
H        0.913463000     -3.444679000      0.629154000
H        3.315732000     -3.821516000      0.652113000
H        4.907603000     -1.982995000      0.217400000
H        4.085331000      0.304885000     -0.193473000
H       -4.639869000      1.050358000      0.502866000
H       -0.309105000      3.305560000     -0.085626000
H       -2.333275000      4.623621000      0.219886000
H       -4.521066000      3.483575000      0.543451000
H       -4.749606000     -0.849364000      0.041483000
H       -4.853088000     -3.267299000     -0.263001000
H       -2.743747000     -4.556461000     -0.568021000
H       -0.596285000     -3.414006000     -0.487306000
H        2.937730000      2.186969000     -0.594455000
H        1.439126000      2.838127000     -1.228786000
H        1.777825000      2.917847000      0.499575000
