# Supplementary material for: Indoloindolizines: The Complete Story of a Polycyclic Aromatic Scaffold from Theoretical Design to Organic Field-Effect Transistor Applications
Source: J Am Chem Soc. 2025 Jan 14;147(7):5996–6005. doi: 10.1021/jacs.4c16189 (PMC11848911; doi:10.1021/jacs.4c16189)
Supplement: Supplementary file 2 — ja4c16189_si_002.zip [file ja4c16189_si_002.zip › XYZ/ISE/6/6c_D_2.xyz]

37
C21NH15
C       -2.320554000      0.738860000     -0.235251000
C       -2.486602000     -0.641796000      0.256193000
C       -1.331549000     -1.426546000      0.471919000
N       -0.095781000     -0.792260000      0.375037000
C       -0.020486000      0.637516000      0.718630000
C       -1.081825000      1.389539000     -0.073646000
C        1.077459000     -1.213734000     -0.231238000
C        2.029738000     -0.176737000     -0.201456000
C        1.442322000      0.982692000      0.470779000
C        1.377143000     -2.433525000     -0.836031000
C        2.643180000     -2.599758000     -1.389625000
C        3.596986000     -1.583845000     -1.352562000
C        3.286207000     -0.364276000     -0.759638000
C       -3.339260000      1.408310000     -0.922374000
C       -0.892785000      2.665102000     -0.588578000
C       -1.922261000      3.321501000     -1.253304000
C       -3.148510000      2.689673000     -1.417636000
C       -3.735483000     -1.238872000      0.451417000
C       -3.852736000     -2.576524000      0.796270000
C       -2.706324000     -3.348411000      0.962827000
C       -1.452542000     -2.776769000      0.812048000
C        2.053871000      2.096856000      0.877152000
H       -0.249551000      0.749934000      1.785089000
H        0.649187000     -3.228058000     -0.893878000
H        2.886066000     -3.541542000     -1.864354000
H        4.572389000     -1.741575000     -1.791369000
H        4.015017000      0.435763000     -0.743689000
H       -4.284135000      0.912620000     -1.095544000
H        0.066712000      3.148960000     -0.475535000
H       -1.762580000      4.316480000     -1.646994000
H       -3.951604000      3.186545000     -1.945764000
H       -4.631518000     -0.645967000      0.329767000
H       -4.831094000     -3.013982000      0.940972000
H       -2.787497000     -4.391323000      1.239171000
H       -0.563656000     -3.361795000      0.996769000
H        1.530053000      2.872336000      1.418213000
H        3.107802000      2.257007000      0.695312000
