# Supplementary material for: Indoloindolizines: The Complete Story of a Polycyclic Aromatic Scaffold from Theoretical Design to Organic Field-Effect Transistor Applications
Source: J Am Chem Soc. 2025 Jan 14;147(7):5996–6005. doi: 10.1021/jacs.4c16189 (PMC11848911; doi:10.1021/jacs.4c16189)
Supplement: Supplementary file 2 — ja4c16189_si_002.zip [file ja4c16189_si_002.zip › XYZ/ISE/6/6_A_1.xyz]

37
C21NH15
C       -4.036720000      1.133041000      0.047376000
C       -4.022864000     -0.309345000      0.074469000
C       -2.858649000     -0.986147000      0.069231000
N       -1.658883000     -0.318010000      0.037970000
C       -1.572416000      1.085977000      0.010072000
C       -2.807077000      1.837367000      0.014985000
C       -0.372237000     -0.846749000      0.028067000
C        0.536133000      0.258542000     -0.006928000
C       -0.249120000      1.451978000     -0.017344000
C        0.051090000     -2.154137000      0.046265000
C        1.435801000     -2.410441000      0.029673000
C        2.369695000     -1.316876000     -0.005517000
C        1.898399000      0.006863000     -0.023280000
C        1.953305000     -3.733578000      0.046712000
C        3.297663000     -3.970296000      0.030369000
C        4.236031000     -2.899787000     -0.004435000
C        3.761903000     -1.615766000     -0.021432000
C       -5.236339000      1.860916000      0.052189000
C       -2.821675000      3.238604000     -0.011312000
C       -4.015879000      3.934262000     -0.005968000
C       -5.230114000      3.242333000      0.025946000
C        5.709543000     -3.203900000     -0.021445000
H       -4.955535000     -0.853334000      0.099233000
H       -2.801675000     -2.063316000      0.088733000
H        0.126240000      2.460091000     -0.042227000
H       -0.642708000     -2.984268000      0.072729000
H        2.608856000      0.823701000     -0.049763000
H        1.256249000     -4.562562000      0.073192000
H        3.664010000     -4.989732000      0.043980000
H        4.459294000     -0.786183000     -0.047979000
H       -6.175234000      1.322116000      0.076940000
H       -1.885527000      3.779388000     -0.036061000
H       -4.009383000      5.015757000     -0.026540000
H       -6.164226000      3.788035000      0.030094000
H        5.978553000     -3.806761000     -0.892266000
H        6.304302000     -2.291622000     -0.048324000
H        6.005795000     -3.772760000      0.863295000
