# Supplementary material for: Indoloindolizines: The Complete Story of a Polycyclic Aromatic Scaffold from Theoretical Design to Organic Field-Effect Transistor Applications
Source: J Am Chem Soc. 2025 Jan 14;147(7):5996–6005. doi: 10.1021/jacs.4c16189 (PMC11848911; doi:10.1021/jacs.4c16189)
Supplement: Supplementary file 2 — ja4c16189_si_002.zip [file ja4c16189_si_002.zip › XYZ/ISE/6/6_A_2.xyz]

37
C21NH15
C       -4.100469000      1.203445000     -0.386923000
C       -4.093281000     -0.235459000     -0.470606000
C       -2.934438000     -0.921461000     -0.468471000
N       -1.730415000     -0.261884000     -0.386083000
C       -1.640631000      1.137440000     -0.299898000
C       -2.866364000      1.896716000     -0.301078000
C       -0.449347000     -0.792997000     -0.370219000
C        0.456156000      0.291185000     -0.272604000
C       -0.308857000      1.488069000     -0.229274000
C       -0.020119000     -2.112430000     -0.421088000
C        1.348722000     -2.367006000     -0.380470000
C        2.278008000     -1.290239000     -0.304507000
C        1.834076000      0.012917000     -0.242819000
C        1.850309000     -3.730709000     -0.356192000
C        3.139932000     -4.028613000     -0.112121000
C        4.141007000     -2.993259000      0.088941000
C        3.756005000     -1.606885000     -0.379171000
C       -5.296139000      1.938706000     -0.388076000
C       -2.874429000      3.297232000     -0.219763000
C       -4.064111000      3.998887000     -0.222669000
C       -5.282736000      3.317244000     -0.307235000
C        5.344444000     -3.261226000      0.611658000
H        4.337757000     -0.849218000      0.146467000
H        4.049922000     -1.536166000     -1.435321000
H       -5.028439000     -0.772070000     -0.536226000
H       -2.883772000     -1.997278000     -0.530178000
H        0.075371000      2.490702000     -0.156421000
H       -0.717024000     -2.938948000     -0.474765000
H        2.548120000      0.825414000     -0.179226000
H        1.127735000     -4.529984000     -0.472981000
H        3.449718000     -5.061567000     -0.011357000
H       -6.237128000      1.406940000     -0.453671000
H       -1.936238000      3.831036000     -0.154068000
H       -4.052083000      5.078735000     -0.159265000
H       -6.212956000      3.869424000     -0.309253000
H        6.076421000     -2.483450000      0.784949000
H        5.627174000     -4.270942000      0.879785000
