# Supplementary material for: Indoloindolizines: The Complete Story of a Polycyclic Aromatic Scaffold from Theoretical Design to Organic Field-Effect Transistor Applications
Source: J Am Chem Soc. 2025 Jan 14;147(7):5996–6005. doi: 10.1021/jacs.4c16189 (PMC11848911; doi:10.1021/jacs.4c16189)
Supplement: Supplementary file 2 — ja4c16189_si_002.zip [file ja4c16189_si_002.zip › XYZ/ISE/6/6_B_1.xyz]

37
C21NH15
C       -3.580753000      1.127845000      0.041209000
C       -3.560783000     -0.314951000      0.047832000
C       -2.394045000     -0.986959000      0.044406000
N       -1.196775000     -0.312619000      0.034526000
C       -1.116248000      1.090606000      0.027493000
C       -2.353736000      1.837885000      0.030979000
C        0.091699000     -0.836307000      0.029744000
C        1.000416000      0.270488000      0.019415000
C        0.204845000      1.461468000      0.018308000
C        0.509932000     -2.142109000      0.033552000
C        1.895363000     -2.393489000      0.027002000
C        2.831974000     -1.297361000      0.016582000
C        2.373430000      0.044468000      0.012721000
C        2.392788000     -3.723709000      0.030557000
C        3.734774000     -3.983960000      0.024406000
C        4.659035000     -2.914301000      0.014274000
C        4.219596000     -1.618623000      0.010521000
C       -4.783309000      1.850244000      0.044613000
C       -2.374606000      3.238962000      0.024551000
C       -3.571983000      3.929383000      0.028075000
C       -4.783127000      3.231997000      0.038159000
C        3.339749000      1.197786000      0.001837000
H       -4.491439000     -0.863042000      0.055619000
H       -2.332402000     -2.063992000      0.049081000
H        0.563898000      2.474975000      0.011604000
H       -0.182842000     -2.973046000      0.041340000
H        1.679274000     -4.538930000      0.038358000
H        4.092342000     -5.005214000      0.027281000
H        5.720754000     -3.123964000      0.009482000
H        4.944570000     -0.817240000      0.002814000
H       -5.720085000      1.307137000      0.052428000
H       -1.440901000      3.784583000      0.016734000
H       -3.570097000      5.011132000      0.023012000
H       -5.719743000      3.773482000      0.040910000
H        3.985154000      1.173510000     -0.879407000
H        2.816723000      2.151107000     -0.001593000
H        3.992556000      1.183858000      0.877874000
