# Supplementary material for: Indoloindolizines: The Complete Story of a Polycyclic Aromatic Scaffold from Theoretical Design to Organic Field-Effect Transistor Applications
Source: J Am Chem Soc. 2025 Jan 14;147(7):5996–6005. doi: 10.1021/jacs.4c16189 (PMC11848911; doi:10.1021/jacs.4c16189)
Supplement: Supplementary file 2 — ja4c16189_si_002.zip [file ja4c16189_si_002.zip › XYZ/ISE/6/6_B_2.xyz]

37
C21NH15
C       -3.689879000      0.975892000     -0.026143000
C       -3.602936000     -0.460919000     -0.019912000
C       -2.409978000     -1.086862000     -0.012885000
N       -1.238877000     -0.357539000     -0.011511000
C       -1.231916000      1.048859000     -0.017684000
C       -2.493471000      1.738692000     -0.024990000
C        0.056130000     -0.809900000     -0.004549000
C        0.896243000      0.283120000     -0.006575000
C        0.086717000      1.451689000     -0.014780000
C        0.469343000     -2.229205000      0.002497000
C        1.977912000     -2.370277000      0.016908000
C        2.854186000     -1.269017000      0.015481000
C        2.348588000      0.134350000     -0.001975000
C        2.496638000     -3.667709000      0.032362000
C        3.858996000     -3.905159000      0.047097000
C        4.734043000     -2.822179000      0.046978000
C        4.233328000     -1.534113000      0.031567000
C       -4.926402000      1.642397000     -0.033373000
C       -2.581327000      3.140458000     -0.031079000
C       -3.808575000      3.771808000     -0.038115000
C       -4.990360000      3.020718000     -0.039292000
C        3.153573000      1.208814000     -0.014337000
H        0.055760000     -2.754597000      0.873104000
H        0.071507000     -2.758700000     -0.873074000
H       -4.508830000     -1.049915000     -0.020877000
H       -2.303031000     -2.160390000     -0.008126000
H        0.427140000      2.472019000     -0.017558000
H        1.807497000     -4.504231000      0.033009000
H        4.236708000     -4.918869000      0.059094000
H        5.803866000     -2.983564000      0.059254000
H        4.932242000     -0.711161000      0.032846000
H       -5.836465000      1.055326000     -0.034227000
H       -1.674060000      3.729157000     -0.030215000
H       -3.856497000      4.852672000     -0.042727000
H       -5.949844000      3.520172000     -0.044822000
H        2.741840000      2.207191000     -0.027378000
H        4.229699000      1.140473000     -0.013093000
