# Supplementary material for: Indoloindolizines: The Complete Story of a Polycyclic Aromatic Scaffold from Theoretical Design to Organic Field-Effect Transistor Applications
Source: J Am Chem Soc. 2025 Jan 14;147(7):5996–6005. doi: 10.1021/jacs.4c16189 (PMC11848911; doi:10.1021/jacs.4c16189)
Supplement: Supplementary file 2 — ja4c16189_si_002.zip [file ja4c16189_si_002.zip › XYZ/ISE/6/6_C_1.xyz]

37
C21NH15
C       -3.549412000      1.127673000      0.022757000
C       -3.526799000     -0.313933000      0.016966000
C       -2.358572000     -0.979769000      0.006313000
N       -1.165049000     -0.302124000      0.000483000
C       -1.076428000      1.108133000      0.004908000
C       -2.323612000      1.848858000      0.016972000
C        0.114134000     -0.837001000     -0.010766000
C        1.024820000      0.263853000     -0.013555000
C        0.255835000      1.475259000     -0.003694000
C        0.528828000     -2.147134000     -0.018479000
C        1.911691000     -2.415057000     -0.029559000
C        2.850751000     -1.322558000     -0.032544000
C        2.385460000      0.003646000     -0.024426000
C        2.414476000     -3.743891000     -0.037961000
C        3.758551000     -3.993771000     -0.048681000
C        4.683856000     -2.921100000     -0.051629000
C        4.240472000     -1.628653000     -0.043786000
C       -4.761018000      1.831712000      0.034221000
C       -2.375889000      3.251822000      0.023381000
C       -3.585525000      3.924236000      0.034737000
C       -4.785452000      3.213595000      0.040130000
C        0.850705000      2.848428000     -0.003572000
H       -4.456283000     -0.863805000      0.021388000
H       -2.291651000     -2.056475000      0.001796000
H       -0.170914000     -2.972543000     -0.016271000
H        3.106178000      0.811577000     -0.026791000
H        1.707252000     -4.564549000     -0.035708000
H        4.121215000     -5.013224000     -0.054964000
H        5.745377000     -3.131060000     -0.060136000
H        4.948338000     -0.808707000     -0.046041000
H       -5.688060000      1.272110000      0.038492000
H       -1.462470000      3.823059000      0.019576000
H       -3.595647000      5.005992000      0.039470000
H       -5.730468000      3.740194000      0.048978000
H        1.937971000      2.788433000     -0.014143000
H        0.553815000      3.430421000     -0.879592000
H        0.570524000      3.423153000      0.882730000
