# Supplementary material for: Indoloindolizines: The Complete Story of a Polycyclic Aromatic Scaffold from Theoretical Design to Organic Field-Effect Transistor Applications
Source: J Am Chem Soc. 2025 Jan 14;147(7):5996–6005. doi: 10.1021/jacs.4c16189 (PMC11848911; doi:10.1021/jacs.4c16189)
Supplement: Supplementary file 2 — ja4c16189_si_002.zip [file ja4c16189_si_002.zip › XYZ/ISE/6/6_C_2.xyz]

37
C21NH15
C       -2.737765000      0.815870000     -2.265835000
C       -2.562915000     -0.600938000     -2.545072000
C       -1.438152000     -1.229608000     -2.146229000
N       -0.371200000     -0.500870000     -1.684466000
C       -0.265974000      0.918983000     -2.062119000
C       -1.620620000      1.589485000     -1.878083000
C        0.607675000     -0.871201000     -0.780376000
C        1.431066000      0.256918000     -0.497231000
C        0.952622000      1.400434000     -1.283625000
C        0.827190000     -2.089500000     -0.187378000
C        1.911535000     -2.228822000      0.714802000
C        2.747026000     -1.101437000      1.006569000
C        2.473747000      0.140484000      0.380978000
C        2.197900000     -3.459541000      1.354220000
C        3.247714000     -3.576758000      2.230020000
C        4.069498000     -2.466989000      2.515679000
C        3.819903000     -1.258992000      1.915258000
C       -4.003205000      1.412362000     -2.262466000
C       -1.800792000      2.895679000     -1.450003000
C       -3.069630000      3.470948000     -1.442043000
C       -4.168105000      2.730742000     -1.862647000
C        1.522036000      2.601322000     -1.393637000
H       -0.033203000      0.955438000     -3.136491000
H       -3.387694000     -1.173972000     -2.942202000
H       -1.330093000     -2.305671000     -2.149467000
H        0.189060000     -2.940511000     -0.383126000
H        3.102103000      0.992020000      0.611361000
H        1.570200000     -4.315611000      1.139697000
H        3.448103000     -4.527348000      2.706927000
H        4.893909000     -2.571645000      3.208157000
H        4.446593000     -0.402184000      2.130860000
H       -4.863449000      0.823975000     -2.556775000
H       -0.950528000      3.477980000     -1.125461000
H       -3.193567000      4.495505000     -1.117787000
H       -5.154280000      3.176202000     -1.867532000
H        1.129499000      3.365402000     -2.048741000
H        2.419090000      2.848450000     -0.842436000
