# Supplementary material for: Indoloindolizines: The Complete Story of a Polycyclic Aromatic Scaffold from Theoretical Design to Organic Field-Effect Transistor Applications
Source: J Am Chem Soc. 2025 Jan 14;147(7):5996–6005. doi: 10.1021/jacs.4c16189 (PMC11848911; doi:10.1021/jacs.4c16189)
Supplement: Supplementary file 2 — ja4c16189_si_002.zip [file ja4c16189_si_002.zip › XYZ/ISE/6/6_D_1.xyz]

37
C21NH15
C       -3.569775000      0.653905000     -0.034259000
C       -3.552672000     -0.788083000     -0.045338000
C       -2.386672000     -1.461165000     -0.056794000
N       -1.188860000     -0.785626000     -0.058138000
C       -1.108355000      0.618666000     -0.047852000
C       -2.346117000      1.364408000     -0.035453000
C        0.099580000     -1.308710000     -0.069173000
C        1.004050000     -0.197871000     -0.065618000
C        0.213761000      0.991538000     -0.052212000
C        0.526914000     -2.614242000     -0.081504000
C        1.912933000     -2.868199000     -0.091042000
C        2.842541000     -1.767205000     -0.087696000
C        2.366460000     -0.444823000     -0.074957000
C        2.427430000     -4.192424000     -0.104017000
C        3.773705000     -4.430807000     -0.113227000
C        4.689417000     -3.350105000     -0.109957000
C        4.234827000     -2.061494000     -0.097580000
C       -4.767132000      1.385368000     -0.022140000
C       -2.364602000      2.766322000     -0.024614000
C       -3.550951000      3.481166000     -0.012757000
C       -4.759081000      2.764500000     -0.011634000
C       -3.558726000      4.986472000     -0.001755000
H       -4.484003000     -1.335214000     -0.044452000
H       -2.324574000     -2.538082000     -0.065340000
H        0.584091000      2.001777000     -0.046544000
H       -0.165025000     -3.446335000     -0.084089000
H        3.075038000      0.374146000     -0.072564000
H        1.727281000     -5.019177000     -0.106523000
H        4.145112000     -5.447092000     -0.123061000
H        5.752803000     -3.550620000     -0.117323000
H        4.935472000     -1.235386000     -0.095086000
H       -5.708713000      0.850317000     -0.021042000
H       -1.425099000      3.303647000     -0.025514000
H       -5.697899000      3.304831000     -0.002321000
H       -2.547053000      5.390098000      0.001090000
H       -4.076175000      5.384865000     -0.877292000
H       -4.076230000      5.372133000      0.879378000
