# Supplementary material for: Indoloindolizines: The Complete Story of a Polycyclic Aromatic Scaffold from Theoretical Design to Organic Field-Effect Transistor Applications
Source: J Am Chem Soc. 2025 Jan 14;147(7):5996–6005. doi: 10.1021/jacs.4c16189 (PMC11848911; doi:10.1021/jacs.4c16189)
Supplement: Supplementary file 2 — ja4c16189_si_002.zip [file ja4c16189_si_002.zip › XYZ/ISE/6/6_D_2.xyz]

37
C21NH15
C       -3.534685000      0.566412000     -0.218751000
C       -3.529112000     -0.869448000     -0.223147000
C       -2.360862000     -1.549907000     -0.200101000
N       -1.174448000     -0.871444000     -0.173427000
C       -1.116660000      0.541041000     -0.172567000
C       -2.344655000      1.255564000     -0.189974000
C        0.123721000     -1.369485000     -0.157604000
C        1.009284000     -0.241934000     -0.148775000
C        0.207162000      0.934998000     -0.159693000
C        0.570607000     -2.669053000     -0.150323000
C        1.958966000     -2.902849000     -0.133869000
C        2.871502000     -1.786670000     -0.124866000
C        2.377420000     -0.472594000     -0.132480000
C        2.492835000     -4.219817000     -0.125662000
C        3.842037000     -4.438318000     -0.109538000
C        4.741524000     -3.342964000     -0.100625000
C        4.268824000     -2.061404000     -0.108058000
C       -4.791240000      1.299179000     -0.233852000
C       -2.317772000      2.760880000     -0.247750000
C       -3.640847000      3.439943000      0.052738000
C       -4.842255000      2.636019000     -0.099113000
C       -3.706193000      4.726238000      0.421049000
H       -2.005189000      3.045719000     -1.261365000
H       -1.540878000      3.147632000      0.413996000
H       -4.461537000     -1.414103000     -0.243446000
H       -2.300359000     -2.627007000     -0.202335000
H        0.560394000      1.951072000     -0.159755000
H       -0.109681000     -3.510763000     -0.156720000
H        3.074402000      0.356084000     -0.125257000
H        1.804725000     -5.056524000     -0.132430000
H        4.228926000     -5.448731000     -0.103465000
H        5.807667000     -3.527868000     -0.087863000
H        4.957302000     -1.225296000     -0.101174000
H       -5.707196000      0.726952000     -0.313759000
H       -5.797915000      3.143236000     -0.052133000
H       -4.658495000      5.214618000      0.579926000
H       -2.816789000      5.323527000      0.572466000
