# Supplementary material for: Indoloindolizines: The Complete Story of a Polycyclic Aromatic Scaffold from Theoretical Design to Organic Field-Effect Transistor Applications
Source: J Am Chem Soc. 2025 Jan 14;147(7):5996–6005. doi: 10.1021/jacs.4c16189 (PMC11848911; doi:10.1021/jacs.4c16189)
Supplement: Supplementary file 2 — ja4c16189_si_002.zip [file ja4c16189_si_002.zip › XYZ/ISE/6/6_E_1.xyz]

37
C21NH15
C       -3.640991000      1.072736000      0.025294000
C       -3.643554000     -0.363336000      0.020048000
C       -2.508490000     -1.100142000      0.008983000
N       -1.277471000     -0.447609000      0.002285000
C       -1.190167000      0.966226000      0.007155000
C       -2.401753000      1.748903000      0.018860000
C        0.029910000     -0.959585000     -0.009244000
C        0.921286000      0.166565000     -0.011313000
C        0.125319000      1.344484000     -0.000939000
C        0.522603000     -2.248071000     -0.018071000
C        1.917189000     -2.454254000     -0.029130000
C        2.815718000     -1.332634000     -0.031190000
C        2.290944000     -0.031849000     -0.022139000
C        2.467156000     -3.764687000     -0.038479000
C        3.819455000     -3.966536000     -0.049219000
C        4.705537000     -2.861019000     -0.051231000
C        4.215980000     -1.585268000     -0.042470000
C       -4.828068000      1.822389000      0.036635000
C       -2.384411000      3.151077000      0.023964000
C       -3.563730000      3.870724000      0.035142000
C       -4.792807000      3.202944000      0.041511000
C       -2.558404000     -2.595192000      0.004044000
H       -4.591421000     -0.881905000      0.025208000
H        0.489488000      2.356859000      0.000313000
H       -0.112332000     -3.116904000     -0.016960000
H        2.964449000      0.816169000     -0.023718000
H        1.790138000     -4.610520000     -0.036943000
H        4.218450000     -4.972244000     -0.056228000
H        5.773900000     -3.032719000     -0.059752000
H        4.892690000     -0.739557000     -0.043997000
H       -5.777518000      1.301810000      0.041543000
H       -1.438014000      3.673900000      0.019080000
H       -3.535135000      4.952018000      0.038958000
H       -5.715285000      3.768149000      0.050254000
H       -3.597605000     -2.914523000      0.011317000
H       -2.081554000     -3.014012000     -0.883376000
H       -2.067199000     -3.020284000      0.880607000
