# Supplementary material for: Indoloindolizines: The Complete Story of a Polycyclic Aromatic Scaffold from Theoretical Design to Organic Field-Effect Transistor Applications
Source: J Am Chem Soc. 2025 Jan 14;147(7):5996–6005. doi: 10.1021/jacs.4c16189 (PMC11848911; doi:10.1021/jacs.4c16189)
Supplement: Supplementary file 2 — ja4c16189_si_002.zip [file ja4c16189_si_002.zip › XYZ/ISE/6/6_E_2.xyz]

37
C21NH15
C       -3.651228000      1.026355000      0.378718000
C       -3.661489000     -0.480257000      0.474870000
C       -2.438086000     -1.110856000     -0.138139000
N       -1.247417000     -0.468396000      0.244615000
C       -1.196381000      0.913818000      0.493221000
C       -2.419656000      1.697748000      0.413768000
C        0.043862000     -0.983895000      0.354018000
C        0.909000000      0.111142000      0.682740000
C        0.091689000      1.283073000      0.756201000
C        0.517303000     -2.270933000      0.254475000
C        1.893573000     -2.507911000      0.463065000
C        2.775994000     -1.416413000      0.773471000
C        2.256076000     -0.113392000      0.884246000
C        2.440236000     -3.815495000      0.373094000
C        3.775006000     -4.042210000      0.571499000
C        4.644830000     -2.967266000      0.872690000
C        4.156038000     -1.693726000      0.970193000
C       -4.830175000      1.760070000      0.295851000
C       -2.399957000      3.096753000      0.366141000
C       -3.581052000      3.816427000      0.293690000
C       -4.802120000      3.148144000      0.256039000
C       -2.493004000     -2.170674000     -0.945495000
H       -4.555355000     -0.888489000      0.006879000
H       -3.698247000     -0.762328000      1.535218000
H        0.425726000      2.278081000      0.994794000
H       -0.132171000     -3.105321000      0.038425000
H        2.919137000      0.705119000      1.135761000
H        1.775945000     -4.639259000      0.141831000
H        4.171016000     -5.046550000      0.498101000
H        5.698756000     -3.158290000      1.026199000
H        4.819885000     -0.869848000      1.202171000
H       -5.779120000      1.238885000      0.263057000
H       -1.452432000      3.617850000      0.372412000
H       -3.551576000      4.897112000      0.255685000
H       -5.726430000      3.706243000      0.189481000
H       -1.618905000     -2.601960000     -1.404908000
H       -3.448470000     -2.618951000     -1.172675000
