# Supplementary material for: Indoloindolizines: The Complete Story of a Polycyclic Aromatic Scaffold from Theoretical Design to Organic Field-Effect Transistor Applications
Source: J Am Chem Soc. 2025 Jan 14;147(7):5996–6005. doi: 10.1021/jacs.4c16189 (PMC11848911; doi:10.1021/jacs.4c16189)
Supplement: Supplementary file 2 — ja4c16189_si_002.zip [file ja4c16189_si_002.zip › XYZ/ISE/7/7_A_1.xyz]

37
C21NH15
C       -5.285123000      2.256790000      0.064967000
C       -5.224280000      0.826899000      0.055263000
C       -4.016736000      0.213090000      0.026253000
N       -2.866276000      0.949893000      0.006212000
C       -2.870418000      2.368875000      0.015336000
C       -4.147105000      3.000678000      0.045654000
C       -1.544636000      0.516256000     -0.023750000
C       -0.717236000      1.694454000     -0.033375000
C       -1.574928000      2.839956000     -0.008466000
C       -1.034703000     -0.752087000     -0.042790000
C        0.373251000     -0.917983000     -0.073122000
C        1.230037000      0.252782000     -0.083285000
C        0.655000000      1.544274000     -0.062982000
C        0.961576000     -2.188891000     -0.093785000
C        2.340535000     -2.365467000     -0.123695000
C        3.195791000     -1.202607000     -0.133846000
C        2.620480000      0.061952000     -0.113524000
C        2.946329000     -3.658081000     -0.144860000
C        4.300994000     -3.799207000     -0.174035000
C        5.145626000     -2.652045000     -0.184071000
C        4.610554000     -1.399714000     -0.164641000
C       -1.131117000      4.265619000     -0.008124000
H       -6.249779000      2.745026000      0.087948000
H       -6.124558000      0.232423000      0.070786000
H       -3.897694000     -0.859501000      0.017416000
H       -4.189014000      4.080240000      0.053050000
H       -1.668905000     -1.628867000     -0.035406000
H        1.306276000      2.409059000     -0.071046000
H        0.319746000     -3.062492000     -0.086195000
H        3.264871000      0.933421000     -0.121230000
H        2.303558000     -4.529858000     -0.137212000
H        4.745082000     -4.785814000     -0.189804000
H        6.219423000     -2.784010000     -0.207328000
H        5.252997000     -0.527799000     -0.172278000
H       -0.505327000      4.492421000      0.859746000
H       -0.541098000      4.504258000     -0.897598000
H       -1.977695000      4.951059000      0.013718000
