# Supplementary material for: Indoloindolizines: The Complete Story of a Polycyclic Aromatic Scaffold from Theoretical Design to Organic Field-Effect Transistor Applications
Source: J Am Chem Soc. 2025 Jan 14;147(7):5996–6005. doi: 10.1021/jacs.4c16189 (PMC11848911; doi:10.1021/jacs.4c16189)
Supplement: Supplementary file 2 — ja4c16189_si_002.zip [file ja4c16189_si_002.zip › XYZ/ISE/7/7_A_2.xyz]

37
C21NH15
C       -5.119227000      1.974419000     -1.006262000
C       -5.171941000      0.596316000     -0.559021000
C       -4.042087000      0.024329000     -0.084282000
N       -2.923907000      0.788303000      0.124347000
C       -3.062027000      2.249008000      0.289222000
C       -4.085351000      2.766783000     -0.686494000
C       -1.598392000      0.392695000      0.177519000
C       -0.769475000      1.564292000      0.229098000
C       -1.629734000      2.751627000      0.182529000
C       -1.065647000     -0.865584000      0.172698000
C        0.349963000     -1.021910000      0.241142000
C        1.193002000      0.150767000      0.302723000
C        0.585648000      1.440415000      0.288473000
C        0.955803000     -2.278492000      0.250649000
C        2.342612000     -2.434226000      0.318508000
C        3.179129000     -1.265389000      0.381118000
C        2.576299000     -0.005726000      0.371644000
C        2.966426000     -3.715154000      0.328263000
C        4.324471000     -3.835632000      0.395340000
C        5.149455000     -2.681066000      0.457105000
C        4.591277000     -1.435548000      0.449935000
C       -1.270479000      4.029973000      0.078770000
H       -3.412427000      2.439413000      1.319068000
H       -5.900941000      2.335921000     -1.662368000
H       -6.056498000     -0.002300000     -0.711048000
H       -3.949300000     -1.036829000      0.099624000
H       -3.980030000      3.769761000     -1.075659000
H       -1.687952000     -1.748181000      0.115297000
H        1.222048000      2.315760000      0.328538000
H        0.331601000     -3.163245000      0.204389000
H        3.202615000      0.877737000      0.418012000
H        2.339567000     -4.597008000      0.281135000
H        4.781920000     -4.816318000      0.401783000
H        6.223943000     -2.796140000      0.509860000
H        5.217458000     -0.553067000      0.496820000
H       -2.002027000      4.825718000      0.047915000
H       -0.231096000      4.323278000      0.023708000
