# Supplementary material for: Indoloindolizines: The Complete Story of a Polycyclic Aromatic Scaffold from Theoretical Design to Organic Field-Effect Transistor Applications
Source: J Am Chem Soc. 2025 Jan 14;147(7):5996–6005. doi: 10.1021/jacs.4c16189 (PMC11848911; doi:10.1021/jacs.4c16189)
Supplement: Supplementary file 2 — ja4c16189_si_002.zip [file ja4c16189_si_002.zip › XYZ/ISE/7/7_B_1.xyz]

37
C21NH15
C       -5.264060000      2.636852000      0.121139000
C       -5.203443000      1.207727000      0.099519000
C       -3.996636000      0.591639000      0.069770000
N       -2.845889000      1.328954000      0.060481000
C       -2.852333000      2.742801000      0.080938000
C       -4.124914000      3.379636000      0.112123000
C       -1.521687000      0.894104000      0.031265000
C       -0.686373000      2.068146000      0.033683000
C       -1.557104000      3.202816000      0.065114000
C       -1.024854000     -0.377076000      0.004345000
C        0.380982000     -0.544627000     -0.022492000
C        1.248436000      0.620271000     -0.020783000
C        0.694333000      1.933609000      0.007796000
C        0.950247000     -1.823676000     -0.050833000
C        2.325142000     -2.025127000     -0.077680000
C        3.193149000     -0.874812000     -0.076222000
C        2.635904000      0.399530000     -0.048133000
C        2.911737000     -3.326062000     -0.106661000
C        4.264677000     -3.485051000     -0.132541000
C        5.123900000     -2.349102000     -0.131146000
C        4.604845000     -1.089724000     -0.103935000
C        1.583446000      3.145684000      0.009838000
H       -6.228767000      3.124897000      0.144848000
H       -6.104600000      0.614351000      0.106564000
H       -3.878565000     -0.480779000      0.052285000
H       -4.157717000      4.459769000      0.128231000
H       -1.277258000      4.241283000      0.075185000
H       -1.663269000     -1.250393000      0.002864000
H        0.292405000     -2.685353000     -0.051808000
H        3.307869000      1.246690000     -0.047639000
H        2.256854000     -4.188804000     -0.107682000
H        4.695979000     -4.477197000     -0.154361000
H        6.195966000     -2.494799000     -0.151938000
H        5.258890000     -0.226384000     -0.102889000
H        2.248522000      3.155406000      0.877022000
H        2.217445000      3.181161000     -0.879674000
H        0.999837000      4.062737000      0.033610000
