# Supplementary material for: Indoloindolizines: The Complete Story of a Polycyclic Aromatic Scaffold from Theoretical Design to Organic Field-Effect Transistor Applications
Source: J Am Chem Soc. 2025 Jan 14;147(7):5996–6005. doi: 10.1021/jacs.4c16189 (PMC11848911; doi:10.1021/jacs.4c16189)
Supplement: Supplementary file 2 — ja4c16189_si_002.zip [file ja4c16189_si_002.zip › XYZ/ISE/7/7_B_2.xyz]

37
C21NH15
C       -5.418111000      2.104611000      0.956635000
C       -5.258545000      0.740007000      0.584900000
C       -4.025787000      0.245588000      0.302030000
N       -2.924245000      1.063289000      0.376973000
C       -3.038974000      2.430746000      0.732268000
C       -4.328339000      2.925571000      1.026431000
C       -1.605641000      0.779833000      0.147485000
C       -0.872597000      1.938528000      0.334920000
C       -1.765463000      2.972953000      0.702460000
C       -1.070762000     -0.533725000     -0.273373000
C        0.445550000     -0.559398000     -0.219452000
C        1.223205000      0.624977000     -0.022156000
C        0.572916000      1.959174000      0.121851000
C        1.074983000     -1.773028000     -0.366125000
C        2.476833000     -1.910637000     -0.319805000
C        3.257784000     -0.738957000     -0.098738000
C        2.597458000      0.495507000      0.047966000
C        3.133705000     -3.157257000     -0.468370000
C        4.499629000     -3.240054000     -0.400888000
C        5.275702000     -2.079316000     -0.178473000
C        4.669743000     -0.860287000     -0.029713000
C        1.245433000      3.117021000      0.034157000
H       -1.458454000     -1.337297000      0.363074000
H       -1.401562000     -0.780726000     -1.291934000
H       -6.404579000      2.485630000      1.179752000
H       -6.113154000      0.082919000      0.521295000
H       -3.846330000     -0.778030000      0.012455000
H       -4.427199000      3.965944000      1.303621000
H       -1.522860000      3.994209000      0.939425000
H        0.475372000     -2.664236000     -0.516580000
H        3.206807000      1.368280000      0.237823000
H        2.538151000     -4.046141000     -0.636382000
H        4.991595000     -4.196838000     -0.516599000
H        6.353448000     -2.159861000     -0.126088000
H        5.262723000      0.029750000      0.140844000
H        0.733757000      4.062757000      0.136987000
H        2.305499000      3.164603000     -0.161639000
