# Supplementary material for: Indoloindolizines: The Complete Story of a Polycyclic Aromatic Scaffold from Theoretical Design to Organic Field-Effect Transistor Applications
Source: J Am Chem Soc. 2025 Jan 14;147(7):5996–6005. doi: 10.1021/jacs.4c16189 (PMC11848911; doi:10.1021/jacs.4c16189)
Supplement: Supplementary file 2 — ja4c16189_si_002.zip [file ja4c16189_si_002.zip › XYZ/ISE/7/7_C_1.xyz]

37
C21NH15
C       -5.277956000      2.642064000      0.129550000
C       -5.212412000      1.213678000      0.120681000
C       -4.003129000      0.601501000      0.098746000
N       -2.855263000      1.342306000      0.085208000
C       -2.866478000      2.758063000      0.093170000
C       -4.141323000      3.389387000      0.116217000
C       -1.529157000      0.914422000      0.062476000
C       -0.703096000      2.090986000      0.056249000
C       -1.571238000      3.222696000      0.075826000
C       -1.008649000     -0.348421000      0.047544000
C        0.399787000     -0.505425000      0.025022000
C        1.264290000      0.658775000      0.018097000
C        0.671348000      1.944102000      0.034300000
C        0.972582000     -1.779680000      0.009235000
C        2.346397000     -1.962363000     -0.012875000
C        3.223347000     -0.809823000     -0.020056000
C        2.674883000      0.482922000     -0.004595000
C        2.910085000     -3.274696000     -0.028713000
C        4.256113000     -3.467774000     -0.050434000
C        5.127448000     -2.344356000     -0.057651000
C        4.632582000     -1.075075000     -0.043116000
C        3.543464000      1.715192000     -0.011285000
H       -6.244301000      3.127161000      0.147052000
H       -6.111322000      0.616921000      0.131190000
H       -3.881341000     -0.470748000      0.090969000
H       -4.178728000      4.469474000      0.122731000
H       -1.282741000      4.259733000      0.077091000
H       -1.633860000     -1.231676000      0.052322000
H        1.292616000      2.826671000      0.029624000
H        0.324556000     -2.648383000      0.014435000
H        2.232671000     -4.119865000     -0.022935000
H        4.668249000     -4.468082000     -0.062235000
H        6.198059000     -2.501852000     -0.074919000
H        5.331010000     -0.252865000     -0.049293000
H        4.602883000      1.486785000     -0.029298000
H        3.332531000      2.339992000     -0.882440000
H        3.360195000      2.330051000      0.873111000
