# Supplementary material for: Indoloindolizines: The Complete Story of a Polycyclic Aromatic Scaffold from Theoretical Design to Organic Field-Effect Transistor Applications
Source: J Am Chem Soc. 2025 Jan 14;147(7):5996–6005. doi: 10.1021/jacs.4c16189 (PMC11848911; doi:10.1021/jacs.4c16189)
Supplement: Supplementary file 2 — ja4c16189_si_002.zip [file ja4c16189_si_002.zip › XYZ/ISE/7/7_C_2.xyz]

37
C21NH15
C       -5.321885000      2.460529000      0.444675000
C       -5.215254000      1.038233000      0.519780000
C       -3.992567000      0.454039000      0.556014000
N       -2.859281000      1.222537000      0.520678000
C       -2.914212000      2.636745000      0.444945000
C       -4.201576000      3.233742000      0.408730000
C       -1.530356000      0.837643000      0.549126000
C       -0.743101000      2.015760000      0.489702000
C       -1.625613000      3.128812000      0.422743000
C       -0.961778000     -0.432131000      0.601817000
C        0.417636000     -0.540282000      0.605999000
C        1.232056000      0.623588000      0.558531000
C        0.652143000      1.881816000      0.488951000
C        1.086241000     -1.889169000      0.701847000
C        2.398787000     -1.943539000     -0.037414000
C        3.198393000     -0.792960000     -0.087503000
C        2.705141000      0.448268000      0.555784000
C        2.846929000     -3.119467000     -0.634012000
C        4.073478000     -3.167179000     -1.283038000
C        4.864491000     -2.024327000     -1.344517000
C        4.425959000     -0.848098000     -0.755138000
C        3.535642000      1.335568000      1.119034000
H        1.274389000     -2.118309000      1.759681000
H        0.416785000     -2.670796000      0.340087000
H       -6.300530000      2.919129000      0.416545000
H       -6.098385000      0.418261000      0.548439000
H       -3.846312000     -0.613471000      0.613129000
H       -4.264648000      4.311357000      0.351768000
H       -1.356973000      4.169781000      0.367036000
H       -1.573127000     -1.325031000      0.637332000
H        1.278014000      2.760085000      0.406912000
H        2.225688000     -4.006069000     -0.591049000
H        4.404997000     -4.085965000     -1.748595000
H        5.813915000     -2.046396000     -1.863090000
H        5.029250000      0.046492000     -0.831040000
H        3.165458000      2.221232000      1.615332000
H        4.605806000      1.185270000      1.124280000
