# Supplementary material for: Indoloindolizines: The Complete Story of a Polycyclic Aromatic Scaffold from Theoretical Design to Organic Field-Effect Transistor Applications
Source: J Am Chem Soc. 2025 Jan 14;147(7):5996–6005. doi: 10.1021/jacs.4c16189 (PMC11848911; doi:10.1021/jacs.4c16189)
Supplement: Supplementary file 2 — ja4c16189_si_002.zip [file ja4c16189_si_002.zip › XYZ/ISE/7/7_D_1.xyz]

37
C21NH15
C       -5.736884000      2.628277000      0.144787000
C       -5.678778000      1.199567000      0.168575000
C       -4.472884000      0.580653000      0.153436000
N       -3.320880000      1.314361000      0.115760000
C       -3.324869000      2.729935000      0.090978000
C       -4.596456000      3.368625000      0.107218000
C       -1.997461000      0.876824000      0.094848000
C       -1.164795000      2.051864000      0.056202000
C       -2.028181000      3.187720000      0.054912000
C       -1.493097000     -0.394475000      0.106303000
C       -0.086962000     -0.566672000      0.078933000
C        0.774961000      0.599332000      0.039800000
C        0.206869000      1.892577000      0.029353000
C        0.497361000     -1.840667000      0.088697000
C        1.874481000     -2.020558000      0.062080000
C        2.735847000     -0.864509000      0.023132000
C        2.166053000      0.401691000      0.013199000
C        2.482342000     -3.312416000      0.071622000
C        3.834815000     -3.453274000      0.044854000
C        4.703793000     -2.315059000      0.006066000
C        4.150541000     -1.068085000     -0.003879000
C        6.191957000     -2.528637000     -0.022486000
H       -6.700590000      3.118738000      0.156973000
H       -6.580734000      0.608095000      0.198370000
H       -4.357124000     -0.492112000      0.169745000
H       -4.627739000      4.448769000      0.088952000
H       -1.734416000      4.222918000      0.030391000
H       -2.131386000     -1.267868000      0.135463000
H        0.860748000      2.755006000      0.000069000
H       -0.147268000     -2.711814000      0.117940000
H        2.813123000      1.270710000     -0.016064000
H        1.841998000     -4.185664000      0.100816000
H        4.273750000     -4.443714000      0.052755000
H        4.790398000     -0.193567000     -0.033085000
H        6.489647000     -3.113018000     -0.896769000
H        6.730307000     -1.582148000     -0.050995000
H        6.527814000     -3.081806000      0.858249000
