# Supplementary material for: Indoloindolizines: The Complete Story of a Polycyclic Aromatic Scaffold from Theoretical Design to Organic Field-Effect Transistor Applications
Source: J Am Chem Soc. 2025 Jan 14;147(7):5996–6005. doi: 10.1021/jacs.4c16189 (PMC11848911; doi:10.1021/jacs.4c16189)
Supplement: Supplementary file 2 — ja4c16189_si_002.zip [file ja4c16189_si_002.zip › XYZ/ISE/7/7_D_2.xyz]

37
C21NH15
C       -5.791303000      2.703748000      0.513406000
C       -5.738448000      1.276743000      0.564926000
C       -4.536923000      0.649324000      0.536628000
N       -3.381151000      1.375618000      0.459203000
C       -3.381202000      2.789806000      0.406055000
C       -4.646527000      3.436014000      0.436352000
C       -2.062584000      0.933761000      0.418816000
C       -1.228987000      2.096548000      0.338925000
C       -2.079853000      3.237544000      0.333002000
C       -1.558346000     -0.345304000      0.444121000
C       -0.162357000     -0.517606000      0.390605000
C        0.698319000      0.635386000      0.310875000
C        0.149373000      1.923429000      0.285527000
C        0.432118000     -1.803220000      0.399411000
C        1.794689000     -1.979336000      0.342863000
C        2.654104000     -0.830846000      0.295197000
C        2.107358000      0.417189000      0.267848000
C        2.390140000     -3.301408000      0.264780000
C        3.696293000     -3.494323000      0.001855000
C        4.623751000     -2.385704000     -0.158921000
C        4.149022000     -1.045961000      0.360626000
C        5.841709000     -2.552696000     -0.689583000
H        4.677583000     -0.230978000     -0.134392000
H        4.437668000     -0.997395000      1.419327000
H       -6.751880000      3.199697000      0.536205000
H       -6.642394000      0.690476000      0.626124000
H       -4.427379000     -0.423566000      0.572416000
H       -4.671684000      4.515816000      0.396720000
H       -1.779367000      4.269875000      0.280959000
H       -2.199650000     -1.215209000      0.501965000
H        0.807679000      2.781108000      0.225680000
H       -0.214467000     -2.672956000      0.433423000
H        2.754620000      1.286297000      0.224170000
H        1.726829000     -4.153706000      0.353445000
H        4.078801000     -4.497767000     -0.140280000
H        6.521211000     -1.722277000     -0.828920000
H        6.189232000     -3.529622000     -0.999760000
