# Supplementary material for: Indoloindolizines: The Complete Story of a Polycyclic Aromatic Scaffold from Theoretical Design to Organic Field-Effect Transistor Applications
Source: J Am Chem Soc. 2025 Jan 14;147(7):5996–6005. doi: 10.1021/jacs.4c16189 (PMC11848911; doi:10.1021/jacs.4c16189)
Supplement: Supplementary file 2 — ja4c16189_si_002.zip [file ja4c16189_si_002.zip › XYZ/ISE/7/7_E_1.xyz]

37
C21NH15
C       -5.250271000      2.174704000      0.063004000
C       -5.194986000      0.746817000      0.068561000
C       -3.993744000      0.122627000      0.039953000
N       -2.844194000      0.862038000      0.006009000
C       -2.850824000      2.274246000     -0.000788000
C       -4.119758000      2.936556000      0.029439000
C       -1.520588000      0.424824000     -0.026799000
C       -0.688269000      1.600788000     -0.054614000
C       -1.553886000      2.735397000     -0.037332000
C       -1.016602000     -0.846017000     -0.033823000
C        0.390041000     -1.018160000     -0.070176000
C        1.251236000      0.149571000     -0.098746000
C        0.682413000      1.443123000     -0.090083000
C        0.973592000     -2.291376000     -0.079313000
C        2.351443000     -2.473608000     -0.114890000
C        3.211198000     -1.313864000     -0.143400000
C        2.640919000     -0.047197000     -0.134562000
C        2.952426000     -3.768528000     -0.124399000
C        4.306306000     -3.915095000     -0.159536000
C        5.155103000     -2.771455000     -0.187682000
C        4.624952000     -1.516981000     -0.179843000
C       -4.145461000      4.434960000      0.022627000
H       -6.217165000      2.660861000      0.086148000
H       -6.100449000      0.160211000      0.095322000
H       -3.876947000     -0.949830000      0.042147000
H       -1.257343000      3.769431000     -0.050326000
H       -1.654855000     -1.719638000     -0.012616000
H        1.336140000      2.305996000     -0.111636000
H        0.328413000     -3.162380000     -0.057926000
H        3.288564000      0.821700000     -0.156005000
H        2.306549000     -4.637871000     -0.102991000
H        4.746562000     -4.903583000     -0.166305000
H        6.228310000     -2.907742000     -0.215435000
H        5.270819000     -0.647741000     -0.201250000
H       -3.609305000      4.840981000      0.884122000
H       -3.657132000      4.832153000     -0.870842000
H       -5.167505000      4.809282000      0.048584000
