# Supplementary material for: Indoloindolizines: The Complete Story of a Polycyclic Aromatic Scaffold from Theoretical Design to Organic Field-Effect Transistor Applications
Source: J Am Chem Soc. 2025 Jan 14;147(7):5996–6005. doi: 10.1021/jacs.4c16189 (PMC11848911; doi:10.1021/jacs.4c16189)
Supplement: Supplementary file 2 — ja4c16189_si_002.zip [file ja4c16189_si_002.zip › XYZ/ISE/7/7_E_2.xyz]

37
C21NH15
C       -5.415834000      2.112953000     -0.356415000
C       -5.253719000      0.665227000      0.015577000
C       -4.049039000      0.107195000      0.126277000
N       -2.889705000      0.853961000     -0.056062000
C       -2.897364000      2.251729000     -0.162478000
C       -4.178431000      2.949070000     -0.077886000
C       -1.579758000      0.401853000     -0.113966000
C       -0.741745000      1.562884000     -0.275236000
C       -1.614331000      2.700521000     -0.302377000
C       -1.072441000     -0.866654000     -0.050748000
C        0.333973000     -1.042482000     -0.142607000
C        1.193072000      0.113677000     -0.306324000
C        0.620394000      1.408206000     -0.371450000
C        0.920184000     -2.312149000     -0.081904000
C        2.296540000     -2.498700000     -0.172858000
C        3.151859000     -1.348920000     -0.335466000
C        2.577430000     -0.083678000     -0.397146000
C        2.898798000     -3.791208000     -0.111183000
C        4.250130000     -3.942305000     -0.203153000
C        5.094456000     -2.807331000     -0.363669000
C        4.561536000     -1.554885000     -0.427386000
C       -4.262473000      4.246691000      0.228781000
H       -6.272225000      2.549143000      0.159287000
H       -5.649487000      2.177132000     -1.428136000
H       -6.135392000      0.059401000      0.164518000
H       -3.899476000     -0.934774000      0.364329000
H       -1.318630000      3.728215000     -0.425809000
H       -1.706305000     -1.735888000      0.062318000
H        1.268579000      2.266626000     -0.495500000
H        0.280189000     -3.178461000      0.040145000
H        3.219877000      0.780686000     -0.519657000
H        2.257058000     -4.655130000      0.010917000
H        4.691023000     -4.929340000     -0.154563000
H        6.165048000     -2.947410000     -0.434817000
H        5.202855000     -0.690655000     -0.549488000
H       -5.220440000      4.745826000      0.284817000
H       -3.385546000      4.843873000      0.435044000
