# Supplementary material for: Indoloindolizines: The Complete Story of a Polycyclic Aromatic Scaffold from Theoretical Design to Organic Field-Effect Transistor Applications
Source: J Am Chem Soc. 2025 Jan 14;147(7):5996–6005. doi: 10.1021/jacs.4c16189 (PMC11848911; doi:10.1021/jacs.4c16189)
Supplement: Supplementary file 2 — ja4c16189_si_002.zip [file ja4c16189_si_002.zip › XYZ/ISE/8/8c_A_1.xyz]

43
C25NH17
C       -3.401680000      0.688092000     -0.128496000
C       -3.495629000     -0.773582000     -0.069258000
C       -2.322626000     -1.556254000      0.062477000
N       -1.076721000     -0.915390000      0.033202000
C       -0.962240000      0.483756000      0.134606000
C       -2.147682000      1.303259000      0.036475000
C        0.218760000     -1.453584000      0.006945000
C        1.130973000     -0.356243000      0.168714000
C        0.354857000      0.834738000      0.242442000
C        0.692718000     -2.730722000     -0.207363000
C        2.085167000     -2.961550000     -0.207225000
C        3.000626000     -1.875381000      0.003145000
C        2.495302000     -0.576886000      0.176727000
C       -4.519152000      1.521015000     -0.300449000
C       -2.051565000      2.703732000      0.059782000
C       -3.159898000      3.515739000     -0.094118000
C       -4.403576000      2.895134000     -0.285370000
C       -4.729455000     -1.437202000     -0.075683000
C       -4.830767000     -2.808858000      0.066294000
C       -3.675072000     -3.556860000      0.256110000
C       -2.437610000     -2.936735000      0.261218000
C        2.614407000     -4.262736000     -0.419017000
C        3.963396000     -4.489285000     -0.413936000
C        4.865812000     -3.419716000     -0.197592000
C        4.395556000     -2.151917000      0.003131000
C       -3.047909000      5.016167000     -0.067357000
H        0.738800000      1.836392000      0.321464000
H        0.049229000     -3.568317000     -0.416306000
H        3.181589000      0.251968000      0.298500000
H       -5.497819000      1.090192000     -0.450306000
H       -1.080025000      3.160006000      0.192674000
H       -5.288804000      3.504050000     -0.422400000
H       -5.636992000     -0.861238000     -0.175638000
H       -5.801123000     -3.285710000      0.055398000
H       -3.732491000     -4.625397000      0.414503000
H       -1.563263000     -3.527609000      0.461220000
H        1.925050000     -5.082133000     -0.583164000
H        4.346366000     -5.488393000     -0.574752000
H        5.930819000     -3.611148000     -0.194092000
H        5.084467000     -1.331834000      0.164450000
H       -2.015465000      5.336488000      0.065696000
H       -3.419486000      5.456141000     -0.995200000
H       -3.638344000      5.440511000      0.747649000
