# Supplementary material for: Indoloindolizines: The Complete Story of a Polycyclic Aromatic Scaffold from Theoretical Design to Organic Field-Effect Transistor Applications
Source: J Am Chem Soc. 2025 Jan 14;147(7):5996–6005. doi: 10.1021/jacs.4c16189 (PMC11848911; doi:10.1021/jacs.4c16189)
Supplement: Supplementary file 2 — ja4c16189_si_002.zip [file ja4c16189_si_002.zip › XYZ/ISE/8/8c_A_2.xyz]

43
C25NH17
C       -3.399725000      0.599500000     -0.257993000
C       -3.507266000     -0.853281000     -0.180208000
C       -2.336937000     -1.645033000     -0.033837000
N       -1.096031000     -1.005232000     -0.055533000
C       -1.001101000      0.401319000     -0.002068000
C       -2.178481000      1.193496000     -0.110967000
C        0.206810000     -1.523881000     -0.065983000
C        1.105149000     -0.406521000      0.045631000
C        0.317691000      0.775714000      0.080740000
C        0.698194000     -2.803434000     -0.219685000
C        2.093120000     -3.015549000     -0.214419000
C        2.994853000     -1.908100000     -0.059186000
C        2.473600000     -0.610857000      0.058241000
C       -4.572615000      1.444366000     -0.449749000
C       -2.018039000      2.692419000     -0.169289000
C       -3.297433000      3.482706000     -0.001558000
C       -4.527377000      2.782487000     -0.322332000
C       -4.746759000     -1.510532000     -0.187449000
C       -4.854965000     -2.880557000     -0.036458000
C       -3.704060000     -3.635086000      0.158086000
C       -2.461836000     -3.024083000      0.165402000
C        2.638894000     -4.318345000     -0.366207000
C        3.990629000     -4.526589000     -0.356276000
C        4.879681000     -3.435797000     -0.194984000
C        4.393808000     -2.166390000     -0.052281000
C       -3.297901000      4.762937000      0.391596000
H       -1.586496000      2.937163000     -1.149100000
H       -1.279137000      3.017824000      0.564008000
H        0.685178000      1.785678000      0.121912000
H        0.066612000     -3.660007000     -0.381467000
H        3.149282000      0.231171000      0.143059000
H       -5.520523000      0.979660000     -0.673981000
H       -5.434892000      3.365963000     -0.415915000
H       -5.651067000     -0.931790000     -0.294168000
H       -5.827797000     -3.352334000     -0.046788000
H       -3.769163000     -4.702952000      0.317963000
H       -1.592873000     -3.622236000      0.366295000
H        1.959889000     -5.153585000     -0.488195000
H        4.386444000     -5.527012000     -0.471053000
H        5.947112000     -3.613056000     -0.187217000
H        5.072380000     -1.330731000      0.067342000
H       -4.217808000      5.329569000      0.449846000
H       -2.385950000      5.277596000      0.664193000
