# Supplementary material for: Indoloindolizines: The Complete Story of a Polycyclic Aromatic Scaffold from Theoretical Design to Organic Field-Effect Transistor Applications
Source: J Am Chem Soc. 2025 Jan 14;147(7):5996–6005. doi: 10.1021/jacs.4c16189 (PMC11848911; doi:10.1021/jacs.4c16189)
Supplement: Supplementary file 2 — ja4c16189_si_002.zip [file ja4c16189_si_002.zip › XYZ/ISE/8/8c_B_1.xyz]

43
C25NH17
C       -2.802190000      1.162526000     -0.107655000
C       -2.895776000     -0.300467000     -0.042205000
C       -1.724659000     -1.080552000      0.092022000
N       -0.475930000     -0.444414000      0.063473000
C       -0.358978000      0.953812000      0.157968000
C       -1.543178000      1.774880000      0.055671000
C        0.817215000     -0.985827000      0.042252000
C        1.732205000      0.110319000      0.198101000
C        0.958940000      1.303460000      0.264428000
C        1.287521000     -2.266244000     -0.161422000
C        2.679065000     -2.501017000     -0.157738000
C        3.597444000     -1.415673000      0.045491000
C        3.095977000     -0.114536000      0.209276000
C       -3.922231000      1.990207000     -0.285997000
C       -1.445319000      3.174655000      0.072601000
C       -2.563596000      3.966127000     -0.087999000
C       -3.810165000      3.367231000     -0.277904000
C       -4.131454000     -0.962364000     -0.043022000
C       -4.259538000     -2.334828000      0.102067000
C       -3.089618000     -3.070504000      0.296202000
C       -1.850047000     -2.458670000      0.297605000
C        3.205146000     -3.805292000     -0.358866000
C        4.553426000     -4.035475000     -0.350498000
C        5.458657000     -2.966706000     -0.141356000
C        4.991670000     -1.696198000      0.049135000
C       -5.605601000     -3.008224000      0.064698000
H        1.344861000      2.304782000      0.338274000
H        0.641291000     -3.103361000     -0.364048000
H        3.784743000      0.712928000      0.326460000
H       -4.898449000      1.554211000     -0.434921000
H       -0.477201000      3.636578000      0.204002000
H       -2.471699000      5.043794000     -0.075260000
H       -4.691517000      3.978629000     -0.418129000
H       -5.035052000     -0.378621000     -0.141697000
H       -3.145883000     -4.138907000      0.464510000
H       -0.980953000     -3.055748000      0.503193000
H        2.513733000     -4.624056000     -0.517531000
H        4.933840000     -5.036845000     -0.503188000
H        6.523123000     -3.161061000     -0.135222000
H        5.682660000     -0.876801000      0.204993000
H       -6.414903000     -2.286756000      0.173565000
H       -5.758068000     -3.533833000     -0.881378000
H       -5.703311000     -3.746458000      0.862250000
