# Supplementary material for: Indoloindolizines: The Complete Story of a Polycyclic Aromatic Scaffold from Theoretical Design to Organic Field-Effect Transistor Applications
Source: J Am Chem Soc. 2025 Jan 14;147(7):5996–6005. doi: 10.1021/jacs.4c16189 (PMC11848911; doi:10.1021/jacs.4c16189)
Supplement: Supplementary file 2 — ja4c16189_si_002.zip [file ja4c16189_si_002.zip › XYZ/ISE/8/8c_B_2.xyz]

43
C25NH17
C       -2.822278000      1.163108000     -0.124106000
C       -2.894076000     -0.280250000     -0.166139000
C       -1.769065000     -1.030129000     -0.361386000
N       -0.514353000     -0.415370000     -0.376632000
C       -0.386269000      0.986754000     -0.436685000
C       -1.569875000      1.798293000     -0.310849000
C        0.774073000     -0.967843000     -0.377401000
C        1.696043000      0.123447000     -0.526941000
C        0.935991000      1.325053000     -0.555823000
C        1.230982000     -2.255266000     -0.184188000
C        2.617862000     -2.506432000     -0.210712000
C        3.545194000     -1.427875000     -0.418331000
C        3.058290000     -0.119808000     -0.559817000
C       -3.961421000      1.975618000      0.032412000
C       -1.497749000      3.197228000     -0.342458000
C       -2.631394000      3.970790000     -0.187665000
C       -3.869690000      3.353914000      0.003075000
C       -4.244062000     -0.961466000     -0.139166000
C       -4.219812000     -2.465841000      0.017512000
C       -3.024488000     -3.127706000     -0.469672000
C       -1.877352000     -2.451709000     -0.650797000
C        3.132687000     -3.818227000     -0.026200000
C        4.477568000     -4.063021000     -0.056002000
C        5.391537000     -3.001748000     -0.270294000
C        4.936582000     -1.725003000     -0.443865000
C       -5.249518000     -3.150579000      0.530494000
H       -4.860106000     -0.532287000      0.651680000
H       -4.764666000     -0.725078000     -1.077752000
H        1.330471000      2.324289000     -0.612153000
H        0.572938000     -3.082253000      0.026791000
H        3.756200000      0.700398000     -0.673732000
H       -4.930551000      1.520846000      0.173723000
H       -0.538920000      3.675189000     -0.486810000
H       -2.558239000      5.049639000     -0.212754000
H       -4.761234000      3.954357000      0.125993000
H       -3.062320000     -4.192053000     -0.664293000
H       -1.015402000     -2.962972000     -1.043215000
H        2.434411000     -4.630386000      0.136554000
H        4.849431000     -5.069485000      0.083620000
H        6.453610000     -3.207765000     -0.293237000
H        5.634706000     -0.912224000     -0.602586000
H       -5.236347000     -4.231625000      0.574551000
H       -6.128890000     -2.653923000      0.918958000
