# Supplementary material for: Indoloindolizines: The Complete Story of a Polycyclic Aromatic Scaffold from Theoretical Design to Organic Field-Effect Transistor Applications
Source: J Am Chem Soc. 2025 Jan 14;147(7):5996–6005. doi: 10.1021/jacs.4c16189 (PMC11848911; doi:10.1021/jacs.4c16189)
Supplement: Supplementary file 2 — ja4c16189_si_002.zip [file ja4c16189_si_002.zip › XYZ/ISE/8/8c_C_1.xyz]

43
C25NH17
C       -3.775494000      1.253376000     -0.114250000
C       -3.894298000     -0.205665000     -0.015634000
C       -2.734793000     -1.005961000      0.130512000
N       -1.477595000     -0.390967000      0.079737000
C       -1.336387000      1.007364000      0.147379000
C       -2.505910000      1.847120000      0.031485000
C       -0.191930000     -0.954143000      0.065180000
C        0.740665000      0.128598000      0.198400000
C       -0.012709000      1.335635000      0.244405000
C        0.258870000     -2.244933000     -0.118714000
C        1.646299000     -2.498409000     -0.114867000
C        2.582624000     -1.427476000      0.066719000
C        2.101656000     -0.116622000      0.209213000
C       -4.882343000      2.095368000     -0.306819000
C       -2.384134000      3.245089000      0.017431000
C       -3.489574000      4.051566000     -0.156750000
C       -4.746945000      3.470099000     -0.329317000
C       -5.139974000     -0.846477000      0.002116000
C       -5.265818000     -2.211910000      0.179219000
C       -4.122656000     -2.975964000      0.380929000
C       -2.874211000     -2.379024000      0.363872000
C        2.159298000     -3.810816000     -0.295202000
C        3.502976000     -4.054905000     -0.285970000
C        4.443996000     -3.003686000     -0.097450000
C        3.973250000     -1.728911000      0.071320000
C        5.915894000     -3.315696000     -0.090606000
H        0.390251000      2.331543000      0.298575000
H       -0.399460000     -3.076174000     -0.306229000
H        2.802505000      0.702933000      0.309291000
H       -5.866336000      1.672609000     -0.442531000
H       -1.407850000      3.693300000      0.135151000
H       -3.379425000      5.127541000     -0.168067000
H       -5.618281000      4.093254000     -0.479853000
H       -6.037677000     -0.257057000     -0.106726000
H       -6.244809000     -2.670765000      0.186126000
H       -4.198661000     -4.039033000      0.566203000
H       -2.009468000     -2.980573000      0.573470000
H        1.460773000     -4.626428000     -0.438943000
H        3.865935000     -5.066321000     -0.423590000
H        4.671488000     -0.911686000      0.212110000
H        6.226872000     -3.774382000     -1.032374000
H        6.512947000     -2.416768000      0.058159000
H        6.166342000     -4.021441000      0.705190000
