# Supplementary material for: Indoloindolizines: The Complete Story of a Polycyclic Aromatic Scaffold from Theoretical Design to Organic Field-Effect Transistor Applications
Source: J Am Chem Soc. 2025 Jan 14;147(7):5996–6005. doi: 10.1021/jacs.4c16189 (PMC11848911; doi:10.1021/jacs.4c16189)
Supplement: Supplementary file 2 — ja4c16189_si_002.zip [file ja4c16189_si_002.zip › XYZ/ISE/8/8c_C_2.xyz]

43
C25NH17
C       -3.844129000      1.310531000     -0.341457000
C       -3.969131000     -0.143503000     -0.481868000
C       -2.812170000     -0.948578000     -0.615897000
N       -1.551370000     -0.344858000     -0.508408000
C       -1.401062000      1.050637000     -0.526016000
C       -2.564760000      1.896527000     -0.429109000
C       -0.273608000     -0.915086000     -0.467845000
C        0.663027000      0.149534000     -0.526564000
C       -0.064842000      1.364387000     -0.559389000
C        0.171155000     -2.225669000     -0.298430000
C        1.541286000     -2.480880000     -0.254292000
C        2.481992000     -1.425616000     -0.386608000
C        2.038847000     -0.127153000     -0.499603000
C       -4.950956000      2.156506000     -0.165524000
C       -2.433952000      3.293548000     -0.375488000
C       -3.538817000      4.103519000     -0.217899000
C       -4.806432000      3.528771000     -0.103011000
C       -5.217948000     -0.776460000     -0.553784000
C       -5.345350000     -2.134761000     -0.774109000
C       -4.201255000     -2.901168000     -0.966019000
C       -2.951192000     -2.312872000     -0.895220000
C        2.029971000     -3.826852000     -0.002823000
C        3.324852000     -4.097036000      0.245781000
C        4.343639000     -3.059601000      0.225906000
C        3.953362000     -1.766928000     -0.457364000
C        5.564672000     -3.254368000      0.740161000
H        4.558328000     -0.938624000     -0.087450000
H        4.209789000     -1.878859000     -1.519712000
H        0.351617000      2.356374000     -0.567398000
H       -0.501611000     -3.052694000     -0.143260000
H        2.750165000      0.687779000     -0.563231000
H       -5.942199000      1.738443000     -0.075085000
H       -1.451151000      3.736965000     -0.449533000
H       -3.421275000      5.177988000     -0.175525000
H       -5.677527000      4.155424000      0.033392000
H       -6.115225000     -0.184938000     -0.453497000
H       -6.326300000     -2.586950000     -0.822878000
H       -4.278596000     -3.957505000     -1.185694000
H       -2.083040000     -2.912563000     -1.097411000
H        1.296503000     -4.623016000      0.049126000
H        3.627941000     -5.100778000      0.517414000
H        6.310883000     -2.470881000      0.749094000
H        5.847970000     -4.207932000      1.166527000
