# Supplementary material for: Indoloindolizines: The Complete Story of a Polycyclic Aromatic Scaffold from Theoretical Design to Organic Field-Effect Transistor Applications
Source: J Am Chem Soc. 2025 Jan 14;147(7):5996–6005. doi: 10.1021/jacs.4c16189 (PMC11848911; doi:10.1021/jacs.4c16189)
Supplement: Supplementary file 2 — ja4c16189_si_002.zip [file ja4c16189_si_002.zip › XYZ/ISE/8/8c_D_1.xyz]

43
C25NH17
C       -3.370775000      1.223360000      0.153811000
C       -3.476110000     -0.236589000      0.050009000
C       -2.308833000     -1.025881000     -0.093567000
N       -1.057864000     -0.398557000     -0.033259000
C       -0.929369000      0.999592000     -0.102166000
C       -2.106611000      1.829320000      0.010731000
C        0.232169000     -0.949343000     -0.007434000
C        1.161280000      0.138049000     -0.141838000
C        0.390891000      1.338708000     -0.193915000
C        0.680477000     -2.235496000      0.189083000
C        2.069219000     -2.479970000      0.194312000
C        3.004553000     -1.406017000      0.005616000
C        2.533921000     -0.078988000     -0.150757000
C       -4.485719000      2.054278000      0.347229000
C       -1.998533000      3.228347000      0.026509000
C       -3.111879000      4.023954000      0.200735000
C       -4.363642000      3.430255000      0.371995000
C       -4.715940000     -0.888075000      0.022174000
C       -4.828645000     -2.253715000     -0.162728000
C       -3.677811000     -3.006342000     -0.363349000
C       -2.434681000     -2.398554000     -0.336481000
C        2.565494000     -3.796013000      0.390225000
C        3.907479000     -4.059497000      0.390813000
C        4.831467000     -3.008259000      0.194497000
C        4.391737000     -1.725437000      0.009676000
C        3.493114000      1.070281000     -0.302836000
H        0.771479000      2.342408000     -0.245366000
H        0.024126000     -3.066697000      0.381520000
H       -5.465575000      1.621686000      0.481972000
H       -1.026671000      3.686472000     -0.089669000
H       -3.012114000      5.100928000      0.213460000
H       -5.240944000      4.044801000      0.523218000
H       -5.619445000     -0.307076000      0.128352000
H       -5.803472000     -2.721184000     -0.177285000
H       -3.743530000     -4.068851000     -0.555634000
H       -1.563433000     -2.990552000     -0.546687000
H        1.852631000     -4.598326000      0.537516000
H        4.264524000     -5.070016000      0.539365000
H        5.892526000     -3.220942000      0.192337000
H        5.114962000     -0.935602000     -0.134901000
H        4.138949000      0.938652000     -1.173984000
H        2.967969000      2.013923000     -0.427253000
H        4.145830000      1.167066000      0.568055000
