# Supplementary material for: Indoloindolizines: The Complete Story of a Polycyclic Aromatic Scaffold from Theoretical Design to Organic Field-Effect Transistor Applications
Source: J Am Chem Soc. 2025 Jan 14;147(7):5996–6005. doi: 10.1021/jacs.4c16189 (PMC11848911; doi:10.1021/jacs.4c16189)
Supplement: Supplementary file 2 — ja4c16189_si_002.zip [file ja4c16189_si_002.zip › XYZ/ISE/8/8c_D_2.xyz]

43
C25NH17
C       -3.032514000      1.619974000     -0.218157000
C       -3.262309000      0.173462000     -0.242687000
C       -2.173202000     -0.731014000     -0.312581000
N       -0.861512000     -0.219237000     -0.300972000
C       -0.618727000      1.162632000     -0.350800000
C       -1.710239000      2.098419000     -0.306843000
C        0.368912000     -0.866279000     -0.271038000
C        1.360974000      0.090633000     -0.331574000
C        0.739459000      1.360697000     -0.382351000
C        0.645788000     -2.323259000     -0.160341000
C        2.112077000     -2.620697000      0.081031000
C        3.118350000     -1.646000000     -0.000880000
C        2.784218000     -0.238129000     -0.336449000
C       -4.075616000      2.557716000     -0.133371000
C       -1.472568000      3.483353000     -0.327811000
C       -2.514208000      4.382604000     -0.250834000
C       -3.827137000      3.915576000     -0.147713000
C       -4.558615000     -0.364034000     -0.233456000
C       -4.798697000     -1.721585000     -0.303814000
C       -3.722030000     -2.595350000     -0.404573000
C       -2.429377000     -2.104704000     -0.413275000
C        2.453356000     -3.940578000      0.387769000
C        3.764851000     -4.312769000      0.623917000
C        4.766607000     -3.347443000      0.560708000
C        4.441235000     -2.038958000      0.255804000
C        3.710383000      0.683479000     -0.644385000
H        0.071993000     -2.768163000      0.657795000
H        0.336169000     -2.856453000     -1.068114000
H        1.232354000      2.316102000     -0.400618000
H       -5.099272000      2.224317000     -0.053860000
H       -0.456879000      3.845308000     -0.401603000
H       -2.313708000      5.445588000     -0.266666000
H       -4.650116000      4.614271000     -0.080412000
H       -5.403817000      0.304667000     -0.179877000
H       -5.813484000     -2.094927000     -0.294339000
H       -3.884464000     -3.661805000     -0.483884000
H       -1.621306000     -2.803060000     -0.514787000
H        1.667503000     -4.684731000      0.445396000
H        4.005179000     -5.339822000      0.864404000
H        5.796467000     -3.615175000      0.756676000
H        5.228505000     -1.299833000      0.230185000
H        3.426805000      1.694817000     -0.895961000
H        4.765712000      0.462223000     -0.676918000
