# Supplementary material for: Indoloindolizines: The Complete Story of a Polycyclic Aromatic Scaffold from Theoretical Design to Organic Field-Effect Transistor Applications
Source: J Am Chem Soc. 2025 Jan 14;147(7):5996–6005. doi: 10.1021/jacs.4c16189 (PMC11848911; doi:10.1021/jacs.4c16189)
Supplement: Supplementary file 2 — ja4c16189_si_002.zip [file ja4c16189_si_002.zip › XYZ/ISE/8/8c_E_1.xyz]

43
C25NH17
C       -3.378133000      1.204695000     -0.150048000
C       -3.480908000     -0.248951000      0.011650000
C       -2.307649000     -1.027546000      0.129438000
N       -1.065396000     -0.392769000      0.018754000
C       -0.928132000      1.011664000      0.137483000
C       -2.115540000      1.829544000     -0.021014000
C        0.212509000     -0.955277000     -0.007000000
C        1.141843000      0.114184000      0.196345000
C        0.400860000      1.336756000      0.292319000
C        0.655005000     -2.236839000     -0.259424000
C        2.040364000     -2.503070000     -0.254239000
C        2.977606000     -1.445818000      0.001203000
C        2.500719000     -0.141117000      0.210020000
C       -4.501534000      2.005464000     -0.399467000
C       -2.040285000      3.230062000     -0.117273000
C       -3.166782000      3.997709000     -0.341733000
C       -4.406340000      3.381130000     -0.491980000
C       -4.716703000     -0.901390000      0.111924000
C       -4.815514000     -2.262701000      0.332843000
C       -3.653504000     -3.007510000      0.496883000
C       -2.415406000     -2.396204000      0.404910000
C        2.542038000     -3.808036000     -0.506238000
C        3.885515000     -4.065059000     -0.495842000
C        4.809585000     -3.024486000     -0.234039000
C        4.365789000     -1.753725000      0.005001000
C        1.042196000      2.675099000      0.486548000
H       -0.012130000     -3.045863000     -0.506535000
H        3.212230000      0.661220000      0.357774000
H       -5.469494000      1.546206000     -0.531374000
H       -1.086965000      3.722145000     -0.036375000
H       -3.078056000      5.073308000     -0.415393000
H       -5.291884000      3.971356000     -0.685940000
H       -5.626181000     -0.324773000      0.037946000
H       -5.786800000     -2.732338000      0.404175000
H       -3.706416000     -4.065656000      0.715625000
H       -1.532861000     -2.979715000      0.592728000
H        1.836129000     -4.605265000     -0.705278000
H        4.247712000     -5.066534000     -0.687243000
H        5.869880000     -3.240280000     -0.226586000
H        5.071494000     -0.955552000      0.200352000
H        2.075873000      2.549810000      0.805880000
H        1.061987000      3.269350000     -0.431600000
H        0.540577000      3.266768000      1.253219000
