# Supplementary material for: Indoloindolizines: The Complete Story of a Polycyclic Aromatic Scaffold from Theoretical Design to Organic Field-Effect Transistor Applications
Source: J Am Chem Soc. 2025 Jan 14;147(7):5996–6005. doi: 10.1021/jacs.4c16189 (PMC11848911; doi:10.1021/jacs.4c16189)
Supplement: Supplementary file 2 — ja4c16189_si_002.zip [file ja4c16189_si_002.zip › XYZ/ISE/8/8c_E_2.xyz]

43
C25NH17
C       -3.041644000      1.347134000     -0.233118000
C       -3.318570000      0.053895000      0.419472000
C       -2.230902000     -0.706124000      0.904614000
N       -0.972327000     -0.108402000      0.893078000
C       -0.904655000      1.353789000      1.045062000
C       -1.817545000      1.999543000      0.011545000
C        0.254149000     -0.635846000      0.518651000
C        1.233857000      0.402245000      0.544576000
C        0.586454000      1.645697000      0.969500000
C        0.589913000     -1.913219000      0.139481000
C        1.932151000     -2.200214000     -0.216208000
C        2.921272000     -1.165156000     -0.183154000
C        2.531708000      0.141355000      0.200783000
C       -3.932087000      1.923055000     -1.145942000
C       -1.517473000      3.186262000     -0.644079000
C       -2.421966000      3.752445000     -1.535095000
C       -3.632631000      3.117920000     -1.783306000
C       -4.601345000     -0.493073000      0.518823000
C       -4.808087000     -1.764978000      1.029930000
C       -3.721376000     -2.519137000      1.463840000
C       -2.440637000     -1.991628000      1.410684000
C        2.334538000     -3.498507000     -0.614647000
C        3.636328000     -3.764111000     -0.958027000
C        4.609283000     -2.743917000     -0.922393000
C        4.253901000     -1.474135000     -0.543554000
C        1.166209000      2.795218000      1.316836000
H       -1.280687000      1.616605000      2.041344000
H       -0.145291000     -2.702475000      0.089189000
H        3.273842000      0.930292000      0.206782000
H       -4.858792000      1.418847000     -1.381459000
H       -0.568949000      3.671142000     -0.463043000
H       -2.176960000      4.678760000     -2.037418000
H       -4.337320000      3.543467000     -2.485468000
H       -5.452288000      0.086944000      0.189190000
H       -5.810740000     -2.164849000      1.095554000
H       -3.873959000     -3.510091000      1.870403000
H       -1.604279000     -2.555352000      1.796763000
H        1.592239000     -4.286512000     -0.645310000
H        3.920803000     -4.763908000     -1.259343000
H        5.632317000     -2.965587000     -1.195248000
H        4.995083000     -0.684610000     -0.515923000
H        0.592409000      3.640516000      1.670188000
H        2.239756000      2.918897000      1.274550000
