# Supplementary material for: Indoloindolizines: The Complete Story of a Polycyclic Aromatic Scaffold from Theoretical Design to Organic Field-Effect Transistor Applications
Source: J Am Chem Soc. 2025 Jan 14;147(7):5996–6005. doi: 10.1021/jacs.4c16189 (PMC11848911; doi:10.1021/jacs.4c16189)
Supplement: Supplementary file 2 — ja4c16189_si_002.zip [file ja4c16189_si_002.zip › XYZ/ISE/8/8_A_1.xyz]

43
C25NH17
C       -4.454092000      1.544166000     -0.031125000
C       -4.467008000      0.101745000     -0.043652000
C       -3.314474000     -0.594204000     -0.059492000
N       -2.103901000      0.056624000     -0.064021000
C       -1.993274000      1.459536000     -0.052566000
C       -3.216505000      2.230063000     -0.035504000
C       -0.825158000     -0.494700000     -0.079718000
C        0.105321000      0.604474000     -0.077866000
C       -0.665817000      1.807992000     -0.060705000
C       -0.428796000     -1.802715000     -0.094691000
C        0.960339000     -2.091214000     -0.109053000
C        1.916986000     -1.000690000     -0.107498000
C        1.456884000      0.336995000     -0.091711000
C        1.436017000     -3.407920000     -0.124814000
C        2.794978000     -3.704296000     -0.139029000
C        3.748832000     -2.621069000     -0.137510000
C        3.285055000     -1.310945000     -0.121898000
C       -5.635828000      2.300118000     -0.014490000
C       -3.205846000      3.631753000     -0.023245000
C       -4.377232000      4.371165000     -0.006934000
C       -5.599260000      3.679036000     -0.002668000
C        3.285859000     -5.044479000     -0.155155000
C        4.623521000     -5.303243000     -0.168870000
C        5.565027000     -4.234877000     -0.167373000
C        5.140799000     -2.940477000     -0.152217000
C       -4.354078000      5.876276000      0.005427000
H       -5.409219000     -0.426231000     -0.040293000
H       -3.274049000     -1.672159000     -0.069268000
H       -0.277354000      2.811320000     -0.055131000
H       -1.137136000     -2.620633000     -0.095944000
H        2.179855000      1.143051000     -0.090698000
H        0.720619000     -4.222472000     -0.125968000
H        4.002764000     -0.498651000     -0.120779000
H       -6.588286000      1.784768000     -0.010901000
H       -2.255452000      4.149515000     -0.026596000
H       -6.526928000      4.238248000      0.010169000
H        2.569642000     -5.857104000     -0.156290000
H        4.979620000     -6.325033000     -0.181017000
H        6.623464000     -4.459943000     -0.178404000
H        5.856992000     -2.127910000     -0.151077000
H       -3.334326000      6.259002000      0.006689000
H       -4.864815000      6.286030000     -0.868788000
H       -4.861840000      6.271689000      0.887873000
