# Supplementary material for: Indoloindolizines: The Complete Story of a Polycyclic Aromatic Scaffold from Theoretical Design to Organic Field-Effect Transistor Applications
Source: J Am Chem Soc. 2025 Jan 14;147(7):5996–6005. doi: 10.1021/jacs.4c16189 (PMC11848911; doi:10.1021/jacs.4c16189)
Supplement: Supplementary file 2 — ja4c16189_si_002.zip [file ja4c16189_si_002.zip › XYZ/ISE/8/8_A_2.xyz]

43
C25NH17
C       -4.449809000      1.459873000     -0.193271000
C       -4.479661000      0.023606000     -0.204415000
C       -3.327262000     -0.683523000     -0.192267000
N       -2.126076000     -0.033568000     -0.170098000
C       -2.032679000      1.377146000     -0.163049000
C       -3.244299000      2.120947000     -0.169252000
C       -0.838380000     -0.565202000     -0.164899000
C        0.077573000      0.547518000     -0.156663000
C       -0.701685000      1.741617000     -0.156803000
C       -0.427842000     -1.869226000     -0.166786000
C        0.963372000     -2.142933000     -0.160905000
C        1.907407000     -1.040998000     -0.152104000
C        1.434173000      0.290500000     -0.150433000
C        1.452621000     -3.455166000     -0.162503000
C        2.814311000     -3.737189000     -0.156172000
C        3.756323000     -2.643309000     -0.148153000
C        3.279682000     -1.338300000     -0.146102000
C       -5.689120000      2.221219000     -0.197673000
C       -3.179372000      3.625479000     -0.214659000
C       -4.488546000      4.337256000      0.072406000
C       -5.708068000      3.558991000     -0.066002000
C        3.319261000     -5.072508000     -0.157923000
C        4.659419000     -5.317321000     -0.152044000
C        5.589646000     -4.238392000     -0.143516000
C        5.152123000     -2.948592000     -0.141597000
C       -4.526416000      5.629966000      0.421044000
H       -2.842264000      3.911153000     -1.219889000
H       -2.403447000      3.985370000      0.463652000
H       -5.424965000     -0.498253000     -0.220939000
H       -3.291967000     -1.761789000     -0.199736000
H       -0.326669000      2.749818000     -0.154372000
H       -1.127967000     -2.694286000     -0.172736000
H        2.149050000      1.103576000     -0.143742000
H        0.745581000     -4.276909000     -0.168743000
H        3.989075000     -0.518884000     -0.139654000
H       -6.618589000      1.670279000     -0.269637000
H       -6.651621000      4.088061000     -0.015148000
H        2.611409000     -5.892346000     -0.164279000
H        5.026639000     -6.335165000     -0.153511000
H        6.650374000     -4.452473000     -0.138823000
H        5.859653000     -2.128593000     -0.135250000
H       -5.467986000      6.139990000      0.575249000
H       -3.624624000      6.211290000      0.561245000
