# Supplementary material for: Indoloindolizines: The Complete Story of a Polycyclic Aromatic Scaffold from Theoretical Design to Organic Field-Effect Transistor Applications
Source: J Am Chem Soc. 2025 Jan 14;147(7):5996–6005. doi: 10.1021/jacs.4c16189 (PMC11848911; doi:10.1021/jacs.4c16189)
Supplement: Supplementary file 2 — ja4c16189_si_002.zip [file ja4c16189_si_002.zip › XYZ/ISE/8/8_B_1.xyz]

43
C25NH17
C       -4.441937000      2.012624000      0.025558000
C       -4.447821000      0.570543000      0.016341000
C       -3.292180000     -0.117014000      0.000596000
N       -2.086566000      0.537118000     -0.006937000
C       -1.969001000      1.946150000      0.001181000
C       -3.202710000      2.710575000      0.018003000
C       -0.816869000     -0.024743000     -0.022957000
C        0.118488000      1.064983000     -0.024824000
C       -0.631839000      2.289744000     -0.009446000
C       -0.431901000     -1.336703000     -0.035370000
C        0.953969000     -1.637991000     -0.050829000
C        1.918845000     -0.555269000     -0.053051000
C        1.468352000      0.785697000     -0.039799000
C        1.419401000     -2.958444000     -0.064104000
C        2.775991000     -3.265061000     -0.079343000
C        3.738306000     -2.189178000     -0.081586000
C        3.284545000     -0.875625000     -0.068467000
C       -5.639341000      2.740061000      0.041810000
C       -3.227622000      4.113972000      0.027116000
C       -4.424016000      4.810044000      0.043150000
C       -5.636888000      4.122395000      0.050581000
C        3.256796000     -4.608992000     -0.092937000
C        4.592351000     -4.877902000     -0.107735000
C        5.542106000     -3.816799000     -0.109951000
C        5.127797000     -2.519264000     -0.097307000
C       -0.012098000      3.651780000     -0.006316000
H       -5.387689000      0.038806000      0.022101000
H       -3.245877000     -1.194813000     -0.006815000
H       -1.147175000     -2.148429000     -0.033796000
H        2.202497000      1.581192000     -0.041690000
H        0.697860000     -3.767497000     -0.062434000
H        4.008503000     -0.068888000     -0.070168000
H       -6.577123000      2.198734000      0.047454000
H       -2.303400000      4.667369000      0.021582000
H       -4.413237000      5.891739000      0.049878000
H       -6.571678000      4.666901000      0.063116000
H        2.534463000     -5.416142000     -0.091248000
H        4.940700000     -5.902373000     -0.117925000
H        6.598728000     -4.050117000     -0.121794000
H        5.850151000     -1.712193000     -0.098987000
H        1.073840000      3.571729000     -0.016439000
H       -0.297518000      4.240893000     -0.881402000
H       -0.281902000      4.229688000      0.881093000
