# Supplementary material for: Indoloindolizines: The Complete Story of a Polycyclic Aromatic Scaffold from Theoretical Design to Organic Field-Effect Transistor Applications
Source: J Am Chem Soc. 2025 Jan 14;147(7):5996–6005. doi: 10.1021/jacs.4c16189 (PMC11848911; doi:10.1021/jacs.4c16189)
Supplement: Supplementary file 2 — ja4c16189_si_002.zip [file ja4c16189_si_002.zip › XYZ/ISE/8/8_B_2.xyz]

43
C25NH17
C       -3.434531000      1.552918000     -2.911387000
C       -3.258349000      0.144657000     -3.230123000
C       -2.128517000     -0.491610000     -2.858836000
N       -1.060281000      0.227953000     -2.384507000
C       -0.961858000      1.655955000     -2.730738000
C       -2.315312000      2.319140000     -2.515169000
C       -0.074767000     -0.167877000     -1.499512000
C        0.753702000      0.963731000     -1.197900000
C        0.263958000      2.121477000     -1.955601000
C        0.148657000     -1.394448000     -0.940722000
C        1.247510000     -1.560686000     -0.046824000
C        2.089074000     -0.426973000      0.263780000
C        1.800511000      0.833769000     -0.336819000
C        1.536971000     -2.787406000      0.550317000
C        2.609359000     -2.950658000      1.431353000
C        3.445575000     -1.820898000      1.737977000
C        3.157741000     -0.590384000      1.143119000
C       -4.701413000      2.145326000     -2.879709000
C       -2.494205000      3.613442000     -2.051866000
C       -3.764461000      4.184501000     -2.015803000
C       -4.865408000      3.452448000     -2.444146000
C        2.909792000     -4.201588000      2.043281000
C        3.964602000     -4.330211000      2.900335000
C        4.789529000     -3.214335000      3.202280000
C        4.535412000     -1.998128000      2.636986000
C        0.830225000      3.325268000     -2.048232000
H       -0.742096000      1.718058000     -3.806791000
H       -4.084899000     -0.419580000     -3.636146000
H       -2.016906000     -1.566734000     -2.892702000
H       -0.491614000     -2.240641000     -1.149252000
H        2.428769000      1.681426000     -0.092627000
H        0.910838000     -3.642663000      0.324339000
H        3.784402000      0.263974000      1.371949000
H       -5.563129000      1.562368000     -3.180374000
H       -1.642148000      4.189874000     -1.721562000
H       -3.887726000      5.199849000     -1.663569000
H       -5.852650000      3.895179000     -2.427222000
H        2.282162000     -5.054088000      1.814828000
H        4.178577000     -5.287962000      3.356421000
H        5.621039000     -3.335149000      3.883876000
H        5.162438000     -1.144968000      2.865185000
H        0.428681000      4.101055000     -2.683861000
H        1.732648000      3.563819000     -1.502028000
