# Supplementary material for: Indoloindolizines: The Complete Story of a Polycyclic Aromatic Scaffold from Theoretical Design to Organic Field-Effect Transistor Applications
Source: J Am Chem Soc. 2025 Jan 14;147(7):5996–6005. doi: 10.1021/jacs.4c16189 (PMC11848911; doi:10.1021/jacs.4c16189)
Supplement: Supplementary file 2 — ja4c16189_si_002.zip [file ja4c16189_si_002.zip › XYZ/ISE/8/8_C_1.xyz]

43
C25NH17
C       -4.454988000      2.011607000      0.064389000
C       -4.462383000      0.568340000      0.062218000
C       -3.307788000     -0.124479000      0.051195000
N       -2.098979000      0.527321000      0.041794000
C       -1.990948000      1.929361000      0.043017000
C       -3.215287000      2.699249000      0.054759000
C       -0.819104000     -0.022232000      0.029957000
C        0.113474000      1.074511000      0.023598000
C       -0.665193000      2.278262000      0.032140000
C       -0.429746000     -1.329951000      0.024619000
C        0.958883000     -1.613970000      0.012300000
C        1.920950000     -0.526471000      0.005701000
C        1.476273000      0.830314000      0.011466000
C        1.420401000     -2.935277000      0.006395000
C        2.774661000     -3.250506000     -0.005560000
C        3.735331000     -2.176977000     -0.012064000
C        3.284388000     -0.860147000     -0.006300000
C       -5.643474000      2.756466000      0.075786000
C       -3.209564000      4.100163000      0.056863000
C       -4.393778000      4.813233000      0.068172000
C       -5.617222000      4.138231000      0.077687000
C        3.251389000     -4.595430000     -0.011613000
C        4.586964000     -4.866258000     -0.023289000
C        5.537291000     -3.806358000     -0.029704000
C        5.123936000     -2.507799000     -0.024264000
C        2.462777000      1.964545000      0.004670000
H       -5.402966000      0.037634000      0.069489000
H       -3.265926000     -1.202492000      0.049149000
H       -0.289873000      3.285794000      0.030537000
H       -1.137859000     -2.147639000      0.029433000
H        0.693713000     -3.739787000      0.011370000
H        4.024031000     -0.071254000     -0.011316000
H       -6.590351000      2.231231000      0.083142000
H       -2.265754000      4.628082000      0.049527000
H       -4.371711000      5.894726000      0.069643000
H       -6.543666000      4.696910000      0.086537000
H        2.527495000     -5.401203000     -0.006720000
H        4.934174000     -5.891176000     -0.027766000
H        6.593781000     -4.040482000     -0.038964000
H        5.847410000     -1.701642000     -0.029152000
H        3.105346000      1.932856000     -0.878765000
H        1.958044000      2.927625000      0.008898000
H        3.118446000      1.931973000      0.878426000
