# Supplementary material for: Indoloindolizines: The Complete Story of a Polycyclic Aromatic Scaffold from Theoretical Design to Organic Field-Effect Transistor Applications
Source: J Am Chem Soc. 2025 Jan 14;147(7):5996–6005. doi: 10.1021/jacs.4c16189 (PMC11848911; doi:10.1021/jacs.4c16189)
Supplement: Supplementary file 2 — ja4c16189_si_002.zip [file ja4c16189_si_002.zip › XYZ/ISE/8/8_C_2.xyz]

43
C25NH17
C       -4.593921000      1.738175000     -0.596952000
C       -4.533950000      0.322037000     -0.346468000
C       -3.358144000     -0.298074000     -0.127816000
N       -2.178300000      0.417280000     -0.140217000
C       -2.146661000      1.805286000     -0.366830000
C       -3.389056000      2.487405000     -0.607943000
C       -0.896704000     -0.032878000      0.051523000
C       -0.042763000      1.045838000     -0.037337000
C       -0.827136000      2.200924000     -0.301183000
C       -0.509354000     -1.430117000      0.348568000
C        0.996425000     -1.612183000      0.294703000
C        1.898439000     -0.506190000      0.197329000
C        1.396109000      0.897615000      0.159366000
C        1.490272000     -2.894650000      0.342246000
C        2.869579000     -3.178459000      0.288805000
C        3.774087000     -2.083492000      0.168696000
C        3.251662000     -0.777281000      0.122501000
C       -5.812211000      2.397757000     -0.829275000
C       -3.450430000      3.869322000     -0.851702000
C       -4.660072000      4.494145000     -1.077646000
C       -5.850221000      3.756390000     -1.067003000
C        3.387288000     -4.496601000      0.335713000
C        4.737216000     -4.720139000      0.266648000
C        5.635827000     -3.635334000      0.144545000
C        5.165773000     -2.350078000      0.095403000
C        2.191086000      1.967084000      0.320116000
H       -0.874326000     -1.732188000      1.339748000
H       -0.972295000     -2.126008000     -0.359789000
H       -5.446749000     -0.256041000     -0.332347000
H       -3.272264000     -1.356091000      0.064605000
H       -0.467113000      3.204616000     -0.443311000
H        0.796821000     -3.725294000      0.417255000
H        3.953850000      0.036985000      0.009308000
H       -6.728828000      1.821060000     -0.819538000
H       -2.536573000      4.447645000     -0.861853000
H       -4.687667000      5.559554000     -1.264007000
H       -6.795800000      4.250740000     -1.244703000
H        2.697949000     -5.326955000      0.427109000
H        5.122509000     -5.730580000      0.304228000
H        6.699337000     -3.826932000      0.089755000
H        5.852705000     -1.518075000      0.001724000
H        1.784978000      2.967619000      0.292236000
H        3.251391000      1.886644000      0.502681000
