# Supplementary material for: Indoloindolizines: The Complete Story of a Polycyclic Aromatic Scaffold from Theoretical Design to Organic Field-Effect Transistor Applications
Source: J Am Chem Soc. 2025 Jan 14;147(7):5996–6005. doi: 10.1021/jacs.4c16189 (PMC11848911; doi:10.1021/jacs.4c16189)
Supplement: Supplementary file 2 — ja4c16189_si_002.zip [file ja4c16189_si_002.zip › XYZ/ISE/8/8_D_1.xyz]

43
C25NH17
C       -4.454781000      2.029962000      0.047731000
C       -4.462235000      0.587022000      0.029220000
C       -3.307330000     -0.105490000      0.015419000
N       -2.098934000      0.546147000      0.018669000
C       -1.990581000      1.949760000      0.036276000
C       -3.215410000      2.717943000      0.051326000
C       -0.818461000     -0.000715000      0.006224000
C        0.108603000      1.095763000      0.016423000
C       -0.663515000      2.299148000      0.035173000
C       -0.409018000     -1.303246000     -0.012266000
C        0.982440000     -1.580820000     -0.021713000
C        1.944895000     -0.497232000     -0.011849000
C        1.463205000      0.835943000      0.007351000
C        1.443551000     -2.898925000     -0.040595000
C        2.797393000     -3.199350000     -0.050142000
C        3.770415000     -2.127767000     -0.040478000
C        3.334115000     -0.792045000     -0.021510000
C       -5.643663000      2.774714000      0.062323000
C       -3.209628000      4.119080000      0.069295000
C       -4.393891000      4.831696000      0.083452000
C       -5.617473000      4.156249000      0.079954000
C        3.245858000     -4.555072000     -0.069415000
C        4.570685000     -4.863320000     -0.078909000
C        5.535612000     -3.819842000     -0.069560000
C        5.151366000     -2.512542000     -0.051192000
C        4.305842000      0.360930000     -0.010820000
H       -5.402706000      0.056233000      0.026384000
H       -3.265087000     -1.183483000      0.001377000
H       -0.275747000      3.302787000      0.046445000
H       -1.107258000     -2.129750000     -0.019944000
H        2.157379000      1.662469000      0.015075000
H        0.723470000     -3.708837000     -0.047969000
H       -6.590393000      2.249310000      0.059578000
H       -2.265658000      4.646643000      0.072075000
H       -4.372129000      5.913051000      0.097244000
H       -6.543946000      4.714750000      0.091043000
H        2.498254000     -5.338794000     -0.076339000
H        4.894946000     -5.895451000     -0.093502000
H        6.588776000     -4.068927000     -0.077156000
H        5.917889000     -1.753401000     -0.044651000
H        5.341654000      0.041811000     -0.019510000
H        4.159443000      1.006631000     -0.879903000
H        4.167153000      0.983867000      0.875966000
