# Supplementary material for: Indoloindolizines: The Complete Story of a Polycyclic Aromatic Scaffold from Theoretical Design to Organic Field-Effect Transistor Applications
Source: J Am Chem Soc. 2025 Jan 14;147(7):5996–6005. doi: 10.1021/jacs.4c16189 (PMC11848911; doi:10.1021/jacs.4c16189)
Supplement: Supplementary file 2 — ja4c16189_si_002.zip [file ja4c16189_si_002.zip › XYZ/ISE/8/8_D_2.xyz]

43
C25NH17
C       -4.504273000      1.905473000      0.478217000
C       -4.480390000      0.464239000      0.526041000
C       -3.313720000     -0.206563000      0.560560000
N       -2.115592000      0.469817000      0.550476000
C       -2.040931000      1.874782000      0.503515000
C       -3.278430000      2.617273000      0.467191000
C       -0.830268000     -0.043977000      0.582849000
C        0.065275000      1.052245000      0.554881000
C       -0.716006000      2.244118000      0.502696000
C       -0.384139000     -1.361187000      0.613592000
C        0.981192000     -1.596944000      0.627106000
C        1.900780000     -0.516528000      0.611559000
C        1.439552000      0.793110000      0.563701000
C        1.517314000     -3.005104000      0.700545000
C        2.830244000     -3.169200000     -0.021420000
C        3.734912000     -2.098395000     -0.039581000
C        3.351165000     -0.827187000      0.619853000
C       -5.709324000      2.623809000      0.442357000
C       -3.303305000      4.018507000      0.420979000
C       -4.502321000      4.704219000      0.386231000
C       -5.712903000      4.004359000      0.396896000
C        3.174703000     -4.371790000     -0.633790000
C        4.400703000     -4.523708000     -1.267418000
C        5.296347000     -3.459426000     -1.297448000
C        4.961603000     -2.257522000     -0.692177000
C        4.254188000     -0.029284000      1.204978000
H        1.665103000     -3.273672000      1.755461000
H        0.782341000     -3.711251000      0.311707000
H       -5.410079000     -0.085676000      0.534682000
H       -3.251264000     -1.282918000      0.597402000
H       -0.341740000      3.252561000      0.470762000
H       -1.075231000     -2.194369000      0.624942000
H        2.144515000      1.611411000      0.506739000
H       -6.644357000      2.077725000      0.450772000
H       -2.371024000      4.566485000      0.412488000
H       -4.502996000      5.785412000      0.350686000
H       -6.650445000      4.543357000      0.369573000
H        2.472224000     -5.196427000     -0.615449000
H        4.651313000     -5.461489000     -1.745488000
H        6.246970000     -3.561809000     -1.804038000
H        5.647370000     -1.422650000     -0.743746000
H        3.962554000      0.879063000      1.712516000
H        5.305768000     -0.277887000      1.217505000
