# Supplementary material for: Indoloindolizines: The Complete Story of a Polycyclic Aromatic Scaffold from Theoretical Design to Organic Field-Effect Transistor Applications
Source: J Am Chem Soc. 2025 Jan 14;147(7):5996–6005. doi: 10.1021/jacs.4c16189 (PMC11848911; doi:10.1021/jacs.4c16189)
Supplement: Supplementary file 2 — ja4c16189_si_002.zip [file ja4c16189_si_002.zip › XYZ/ISE/8/8_E_1.xyz]

43
C25NH17
C       -4.929775000      2.015808000      0.196215000
C       -4.944607000      0.572947000      0.216809000
C       -3.793618000     -0.125945000      0.197202000
N       -2.581944000      0.518379000      0.157231000
C       -2.466622000      1.921414000      0.134545000
C       -3.687243000      2.696558000      0.154906000
C       -1.305056000     -0.037693000      0.132326000
C       -0.371890000      1.057023000      0.093016000
C       -1.138927000      2.264064000      0.095707000
C       -0.912347000     -1.347205000      0.140675000
C        0.475382000     -1.639574000      0.109185000
C        1.435024000     -0.553656000      0.069325000
C        0.978775000      0.785343000      0.062203000
C        0.948188000     -2.958312000      0.115534000
C        2.305499000     -3.255937000      0.084888000
C        3.262919000     -2.179212000      0.045303000
C        2.802900000     -0.868180000      0.038694000
C       -6.114330000      2.767244000      0.215964000
C       -3.674002000      4.097540000      0.134935000
C       -4.854129000      4.817006000      0.155018000
C       -6.080868000      4.148650000      0.195744000
C        2.799901000     -4.595051000      0.090920000
C        4.135506000     -4.851507000      0.060263000
C        5.098949000     -3.792812000      0.020786000
C        4.654449000     -2.502719000      0.014184000
C        6.563249000     -4.133343000     -0.012041000
H       -5.887478000      0.047378000      0.248250000
H       -3.757444000     -1.204104000      0.211372000
H       -0.746339000      3.265528000      0.071571000
H       -1.622541000     -2.162973000      0.170353000
H        1.703489000      1.589202000      0.032319000
H        0.231615000     -3.771248000      0.145285000
H        3.521774000     -0.057532000      0.008895000
H       -7.063515000      2.247245000      0.247519000
H       -2.727568000      4.619704000      0.103425000
H       -4.826523000      5.898195000      0.139161000
H       -7.004084000      4.712401000      0.211443000
H        2.087101000     -5.410186000      0.120553000
H        4.487423000     -5.876142000      0.065603000
H        5.366850000     -1.686203000     -0.015408000
H        6.807604000     -4.739050000     -0.888330000
H        7.180888000     -3.236555000     -0.040003000
H        6.852560000     -4.715291000      0.866656000
