# Supplementary material for: Indoloindolizines: The Complete Story of a Polycyclic Aromatic Scaffold from Theoretical Design to Organic Field-Effect Transistor Applications
Source: J Am Chem Soc. 2025 Jan 14;147(7):5996–6005. doi: 10.1021/jacs.4c16189 (PMC11848911; doi:10.1021/jacs.4c16189)
Supplement: Supplementary file 2 — ja4c16189_si_002.zip [file ja4c16189_si_002.zip › XYZ/ISE/8/8_E_2.xyz]

43
C25NH17
C       -4.994048000      2.075022000      0.432368000
C       -5.012753000      0.633438000      0.480891000
C       -3.865061000     -0.070634000      0.461399000
N       -2.651029000      0.569170000      0.394817000
C       -2.533412000      1.969950000      0.344206000
C       -3.749309000      2.749886000      0.363582000
C       -1.377530000      0.010850000      0.365963000
C       -0.445460000      1.094411000      0.295449000
C       -1.201956000      2.304446000      0.283778000
C       -0.984529000     -1.305805000      0.393867000
C        0.394106000     -1.595496000      0.352617000
C        1.350595000     -0.521803000      0.282383000
C        0.911462000      0.809897000      0.254063000
C        0.877021000     -2.926535000      0.365430000
C        2.220785000     -3.217723000      0.320941000
C        3.174803000     -2.147892000      0.281584000
C        2.735434000     -0.857426000      0.251314000
C       -6.176222000      2.830650000      0.451354000
C       -3.732156000      4.150734000      0.316425000
C       -4.909617000      4.873820000      0.336308000
C       -6.138627000      4.210939000      0.404132000
C        2.701718000     -4.586414000      0.248714000
C        3.988741000     -4.890207000     -0.002569000
C        5.008661000     -3.864736000     -0.156330000
C        4.645624000     -2.488827000      0.358600000
C        6.211915000     -4.135933000     -0.677283000
H        5.245043000     -1.722536000     -0.133415000
H        4.929870000     -2.463138000      1.419256000
H       -5.956976000      0.111801000      0.533430000
H       -3.832502000     -1.148399000      0.495942000
H       -0.804230000      3.303104000      0.235844000
H       -1.696920000     -2.118770000      0.444637000
H        1.639800000      1.609505000      0.201346000
H        0.158925000     -3.738409000      0.393116000
H        3.454249000     -0.046162000      0.213901000
H       -7.126530000      2.314365000      0.503881000
H       -2.784614000      4.669195000      0.263848000
H       -4.878780000      5.954439000      0.299241000
H       -7.059543000      4.778382000      0.419593000
H        1.967269000     -5.378774000      0.331986000
H        4.285619000     -5.922762000     -0.140804000
H        6.960833000     -3.366748000     -0.812206000
H        6.477230000     -5.139474000     -0.983630000
