# Supplementary material for: Indoloindolizines: The Complete Story of a Polycyclic Aromatic Scaffold from Theoretical Design to Organic Field-Effect Transistor Applications
Source: J Am Chem Soc. 2025 Jan 14;147(7):5996–6005. doi: 10.1021/jacs.4c16189 (PMC11848911; doi:10.1021/jacs.4c16189)
Supplement: Supplementary file 2 — ja4c16189_si_002.zip [file ja4c16189_si_002.zip › XYZ/ISE/8/8_F_1.xyz]

43
C25NH17
C       -4.523415000      1.973009000      0.039371000
C       -4.567692000      0.537336000      0.031648000
C       -3.453714000     -0.231182000      0.015392000
N       -2.205218000      0.385658000      0.005634000
C       -2.076005000      1.797145000      0.012340000
C       -3.265612000      2.613958000      0.029658000
C       -0.911628000     -0.165163000     -0.011325000
C        0.015256000      0.942096000     -0.014864000
C       -0.752176000      2.140257000      0.000194000
C       -0.460322000     -1.461053000     -0.023589000
C        0.936686000     -1.713021000     -0.039992000
C        1.871670000     -0.609072000     -0.043649000
C        1.373052000      0.711468000     -0.030706000
C        1.436522000     -3.021245000     -0.052893000
C        2.800842000     -3.292199000     -0.069092000
C        3.734306000     -2.191216000     -0.072750000
C        3.245937000     -0.890047000     -0.059999000
C       -5.688076000      2.756572000      0.056203000
C       -3.207625000      4.014716000      0.037018000
C       -4.365708000      4.768358000      0.053606000
C       -5.612926000      4.135786000      0.063252000
C        3.316387000     -4.623161000     -0.082315000
C        4.658556000     -4.857272000     -0.098077000
C        5.579966000     -3.771377000     -0.101690000
C        5.131997000     -2.484976000     -0.089445000
C       -3.546688000     -1.724184000      0.007838000
H       -5.529952000      0.046224000      0.039088000
H       -0.361738000      3.142718000      0.001775000
H       -1.118980000     -2.311746000     -0.021430000
H        2.068280000      1.541539000     -0.033366000
H        0.736988000     -3.849492000     -0.050173000
H        3.947074000     -0.063526000     -0.062750000
H       -6.652181000      2.263778000      0.063634000
H       -2.246569000      4.509992000      0.029626000
H       -4.306078000      5.848330000      0.059117000
H       -6.518902000      4.727027000      0.076235000
H        2.615274000     -5.448791000     -0.079563000
H        5.033628000     -5.872190000     -0.107970000
H        6.642315000     -3.976813000     -0.114279000
H        5.832971000     -1.659357000     -0.092196000
H       -4.594644000     -2.013310000      0.017385000
H       -3.084562000     -2.154785000     -0.881726000
H       -3.065695000     -2.164889000      0.882326000
