# Supplementary material for: Indoloindolizines: The Complete Story of a Polycyclic Aromatic Scaffold from Theoretical Design to Organic Field-Effect Transistor Applications
Source: J Am Chem Soc. 2025 Jan 14;147(7):5996–6005. doi: 10.1021/jacs.4c16189 (PMC11848911; doi:10.1021/jacs.4c16189)
Supplement: Supplementary file 2 — ja4c16189_si_002.zip [file ja4c16189_si_002.zip › XYZ/ISE/8/8_F_2.xyz]

43
C25NH17
C       -4.460094000      2.004227000     -0.153079000
C       -4.416788000      0.588160000     -0.673702000
C       -3.422847000     -0.273479000      0.061470000
N       -2.184340000      0.363971000      0.246643000
C       -2.083230000      1.755312000      0.429984000
C       -3.286435000      2.570681000      0.366713000
C       -0.910817000     -0.192209000      0.380236000
C       -0.002478000      0.895034000      0.648007000
C       -0.784525000      2.094039000      0.673989000
C       -0.470583000     -1.480803000      0.247051000
C        0.916990000     -1.752368000      0.394990000
C        1.837171000     -0.672412000      0.682766000
C        1.340742000      0.649088000      0.797215000
C        1.422811000     -3.050947000      0.269042000
C        2.777929000     -3.336035000      0.414670000
C        3.693971000     -2.261076000      0.705791000
C        3.198787000     -0.966880000      0.830408000
C       -5.621371000      2.768054000     -0.212992000
C       -3.304641000      3.897059000      0.814852000
C       -4.464355000      4.650061000      0.740845000
C       -5.629154000      4.085104000      0.227406000
C        3.298720000     -4.658507000      0.287588000
C        4.630503000     -4.907110000      0.437144000
C        5.534775000     -3.846127000      0.724841000
C        5.080141000     -2.568000000      0.854317000
C       -3.700053000     -1.511964000      0.471719000
H       -4.130979000      0.614184000     -1.733374000
H       -5.403142000      0.130744000     -0.622856000
H       -0.413566000      3.090958000      0.838146000
H       -1.139096000     -2.295783000      0.016775000
H        2.031898000      1.458991000      0.994417000
H        0.736365000     -3.861128000      0.051542000
H        3.887056000     -0.158112000      1.047289000
H       -6.527641000      2.326698000     -0.609230000
H       -2.407738000      4.331091000      1.234976000
H       -4.465659000      5.673106000      1.092279000
H       -6.539786000      4.666889000      0.177015000
H        2.610854000     -5.466013000      0.068794000
H        5.009620000     -5.915750000      0.337796000
H        6.588630000     -4.062907000      0.840147000
H        5.767525000     -1.760091000      1.073097000
H       -2.998364000     -2.117467000      1.021164000
H       -4.671798000     -1.935782000      0.267985000
