# Supplementary material for: Indoloindolizines: The Complete Story of a Polycyclic Aromatic Scaffold from Theoretical Design to Organic Field-Effect Transistor Applications
Source: J Am Chem Soc. 2025 Jan 14;147(7):5996–6005. doi: 10.1021/jacs.4c16189 (PMC11848911; doi:10.1021/jacs.4c16189)
Supplement: Supplementary file 2 — ja4c16189_si_002.zip [file ja4c16189_si_002.zip › XYZ/ISE/m11/m11_A_1.xyz]

49
C29NH19
C       -6.221378000      1.445725000      0.399610000
C       -5.617812000      0.206070000      0.365768000
C       -4.237350000      0.067074000      0.149749000
C       -3.572856000     -1.235208000      0.038745000
C       -4.293630000     -2.436074000      0.034382000
C       -3.683438000     -3.662850000     -0.153887000
C       -2.313385000     -3.709008000     -0.380429000
C       -1.566891000     -2.543124000     -0.376686000
C       -2.168447000     -1.303250000     -0.132698000
N       -1.426111000     -0.116256000     -0.095282000
C       -0.035736000      0.083422000     -0.103780000
C        1.023642000     -0.772176000      0.062885000
C        2.348454000     -0.258380000      0.034289000
C        3.455129000     -1.100716000      0.192745000
C        4.761241000     -0.620703000      0.162154000
C        5.893454000     -1.475194000      0.319390000
C        7.161153000     -0.976449000      0.282782000
C        7.382932000      0.416087000      0.085538000
C        6.330911000      1.267979000     -0.068906000
C        4.985562000      0.790374000     -0.037315000
C        3.890664000      1.634216000     -0.188586000
C        2.572893000      1.157155000     -0.156712000
C        1.457631000      2.016041000     -0.279907000
C        0.181525000      1.504073000     -0.244608000
C       -1.099691000      2.126790000     -0.266683000
C       -2.045363000      1.147798000     -0.150609000
C       -3.479998000      1.241696000     -0.007608000
C       -4.113728000      2.494063000      0.019487000
C       -5.476430000      2.620273000      0.216312000
H       -7.289038000      1.511750000      0.569766000
H       -6.233872000     -0.668516000      0.511909000
H       -5.365078000     -2.408165000      0.163195000
H       -4.273095000     -4.569118000     -0.149674000
H       -1.820574000     -4.652258000     -0.574367000
H       -0.518993000     -2.598743000     -0.605586000
H        0.905614000     -1.824761000      0.255211000
H        3.289389000     -2.161794000      0.340312000
H        5.724498000     -2.534494000      0.469277000
H        8.009289000     -1.637443000      0.403732000
H        8.396664000      0.793715000      0.059279000
H        6.499418000      2.327298000     -0.218802000
H        4.058330000      2.695213000     -0.333172000
H        1.617132000      3.082159000     -0.382015000
H       -1.286809000      3.184735000     -0.317479000
H       -3.516244000      3.386518000     -0.107821000
C       -6.148150000      3.966566000      0.243419000
H       -6.666299000      4.129935000      1.190691000
H       -5.428853000      4.773615000      0.111136000
H       -6.895044000      4.049830000     -0.549106000
