# Supplementary material for: Indoloindolizines: The Complete Story of a Polycyclic Aromatic Scaffold from Theoretical Design to Organic Field-Effect Transistor Applications
Source: J Am Chem Soc. 2025 Jan 14;147(7):5996–6005. doi: 10.1021/jacs.4c16189 (PMC11848911; doi:10.1021/jacs.4c16189)
Supplement: Supplementary file 2 — ja4c16189_si_002.zip [file ja4c16189_si_002.zip › XYZ/ISE/m11/m11_A_2.xyz]

49
C29NH19
C       -6.103446000      0.970992000      0.281817000
C       -5.411362000     -0.179045000      0.367750000
C       -3.970493000     -0.243098000      0.153721000
C       -3.271913000     -1.518516000      0.030135000
C       -3.954816000     -2.743246000      0.010194000
C       -3.302447000     -3.947387000     -0.182841000
C       -1.928950000     -3.948359000     -0.392847000
C       -1.218206000     -2.760019000     -0.374642000
C       -1.860918000     -1.540992000     -0.134186000
N       -1.168811000     -0.330193000     -0.086990000
C        0.208622000     -0.057411000     -0.086686000
C        1.311711000     -0.864458000      0.033200000
C        2.608346000     -0.283375000      0.024927000
C        3.756984000     -1.075238000      0.138670000
C        5.036931000     -0.528824000      0.127177000
C        6.211609000     -1.331491000      0.239319000
C        7.452290000     -0.768039000      0.223016000
C        7.602448000      0.641968000      0.092792000
C        6.508191000      1.446056000     -0.016954000
C        5.188575000      0.900070000     -0.004420000
C        4.052164000      1.693678000     -0.111567000
C        2.759606000      1.149604000     -0.098703000
C        1.602922000      1.955051000     -0.180150000
C        0.352130000      1.379150000     -0.165318000
C       -0.955482000      1.938437000     -0.167608000
C       -1.854243000      0.903781000     -0.098670000
C       -3.271823000      0.924017000      0.029959000
C       -3.952137000      2.266456000      0.134602000
H       -3.709394000      2.680429000      1.122429000
H       -3.520100000      2.961213000     -0.586693000
C       -5.457741000      2.236662000     -0.012726000
C       -6.161225000      3.320100000     -0.365937000
H       -7.180925000      0.963278000      0.390377000
H       -5.950153000     -1.090992000      0.574404000
H       -5.027151000     -2.752576000      0.129031000
H       -3.862178000     -4.872377000     -0.192351000
H       -1.404520000     -4.874852000     -0.584590000
H       -0.166101000     -2.783906000     -0.588328000
H        1.250315000     -1.930147000      0.170578000
H        3.645804000     -2.149218000      0.235305000
H        6.097087000     -2.403976000      0.338197000
H        8.333352000     -1.390256000      0.309146000
H        8.595723000      1.071175000      0.081726000
H        6.622331000      2.518515000     -0.115887000
H        4.165343000      2.767453000     -0.205757000
H        1.708060000      3.031218000     -0.236912000
H       -1.199563000      2.985802000     -0.177755000
H       -5.680911000      4.255908000     -0.619670000
H       -7.242034000      3.295178000     -0.409582000
