# Supplementary material for: Indoloindolizines: The Complete Story of a Polycyclic Aromatic Scaffold from Theoretical Design to Organic Field-Effect Transistor Applications
Source: J Am Chem Soc. 2025 Jan 14;147(7):5996–6005. doi: 10.1021/jacs.4c16189 (PMC11848911; doi:10.1021/jacs.4c16189)
Supplement: Supplementary file 2 — ja4c16189_si_002.zip [file ja4c16189_si_002.zip › XYZ/ISE/m11/m11_B_1.xyz]

49
C29NH19
C       -6.234201000      1.442623000      0.355610000
C       -5.623712000      0.203469000      0.323930000
C       -4.241344000      0.072472000      0.116978000
C       -3.572500000     -1.229636000      0.009628000
C       -4.293586000     -2.431131000     -0.005845000
C       -3.701798000     -3.671537000     -0.188310000
C       -2.323572000     -3.697674000     -0.404088000
C       -1.573081000     -2.536515000     -0.390976000
C       -2.169135000     -1.294200000     -0.148891000
N       -1.424520000     -0.108342000     -0.106537000
C       -0.034942000      0.089905000     -0.105355000
C        1.022418000     -0.767974000      0.063928000
C        2.347722000     -0.255661000      0.045144000
C        3.452836000     -1.099681000      0.206831000
C        4.759460000     -0.620874000      0.185968000
C        5.889996000     -1.477072000      0.346583000
C        7.158327000     -0.979427000      0.319576000
C        7.382667000      0.413728000      0.129233000
C        6.332425000      1.267223000     -0.028108000
C        4.986394000      0.790837000     -0.006515000
C        3.893332000      1.636300000     -0.161023000
C        2.574768000      1.160535000     -0.138998000
C        1.461542000      2.021311000     -0.266226000
C        0.184422000      1.510923000     -0.240680000
C       -1.096149000      2.134529000     -0.270691000
C       -2.042653000      1.154797000     -0.164374000
C       -3.478631000      1.248262000     -0.033082000
C       -4.112874000      2.499669000     -0.009246000
C       -5.475732000      2.600926000      0.178596000
H       -7.301653000      1.511168000      0.517221000
H       -6.235010000     -0.675085000      0.464145000
H       -5.367061000     -2.396178000      0.110145000
H       -1.826268000     -4.639429000     -0.601022000
H       -0.524126000     -2.598535000     -0.614398000
H        0.901419000     -1.821267000      0.250793000
H        3.285208000     -2.161182000      0.349213000
H        5.719157000     -2.536806000      0.491228000
H        8.005099000     -1.641726000      0.442976000
H        8.396906000      0.790443000      0.110584000
H        6.502823000      2.326974000     -0.172742000
H        4.062902000      2.697690000     -0.300440000
H        1.623203000      3.087487000     -0.364235000
H       -1.282594000      3.192666000     -0.320521000
H       -3.521428000      3.395975000     -0.130320000
H       -5.950131000      3.572775000      0.197224000
C       -4.511377000     -4.940728000     -0.166143000
H       -4.370006000     -5.483111000      0.772209000
H       -5.576598000     -4.735415000     -0.269052000
H       -4.218721000     -5.613350000     -0.973892000
