# Supplementary material for: Indoloindolizines: The Complete Story of a Polycyclic Aromatic Scaffold from Theoretical Design to Organic Field-Effect Transistor Applications
Source: J Am Chem Soc. 2025 Jan 14;147(7):5996–6005. doi: 10.1021/jacs.4c16189 (PMC11848911; doi:10.1021/jacs.4c16189)
Supplement: Supplementary file 2 — ja4c16189_si_002.zip [file ja4c16189_si_002.zip › XYZ/ISE/m11/m11_B_2.xyz]

49
C29NH19
C       -6.012486000      1.888997000     -0.311109000
C       -5.441584000      0.631286000     -0.265098000
C       -4.053204000      0.463596000     -0.104306000
C       -3.434000000     -0.837749000      0.015440000
C       -4.301509000     -2.075164000      0.070933000
H       -4.867086000     -2.054497000      1.013091000
H       -5.051541000     -2.038192000     -0.719815000
C       -3.568947000     -3.396359000     -0.007234000
C       -4.154286000     -4.516706000     -0.448222000
C       -2.200210000     -3.383861000      0.473006000
C       -1.508176000     -2.236897000      0.578918000
C       -2.087056000     -0.953753000      0.211441000
N       -1.273046000      0.179460000      0.152392000
C        0.125386000      0.300187000      0.135451000
C        1.128118000     -0.625146000     -0.012154000
C        2.480027000     -0.192140000     -0.017461000
C        3.533657000     -1.105060000     -0.151719000
C        4.865369000     -0.702927000     -0.154118000
C        5.943662000     -1.629054000     -0.285920000
C        7.238645000     -1.205495000     -0.282998000
C        7.544441000      0.178934000     -0.147310000
C        6.546753000      1.097476000     -0.019014000
C        5.174730000      0.700106000     -0.016973000
C        4.134381000      1.613168000      0.108608000
C        2.789017000      1.215661000      0.110572000
C        1.730245000      2.145161000      0.203619000
C        0.422747000      1.711766000      0.202918000
C       -0.818967000      2.407977000      0.195927000
C       -1.821786000      1.478218000      0.136118000
C       -3.249829000      1.625166000      0.007017000
C       -3.847316000      2.891352000     -0.037247000
C       -5.212970000      3.027628000     -0.194445000
H       -7.082578000      1.988571000     -0.435595000
H       -6.081167000     -0.234543000     -0.350020000
H       -5.165856000     -4.519580000     -0.832367000
H       -3.631133000     -5.463761000     -0.435638000
H       -1.729164000     -4.325659000      0.724572000
H       -0.504792000     -2.254987000      0.968000000
H        0.937755000     -1.674882000     -0.163574000
H        3.303431000     -2.159582000     -0.252685000
H        5.710694000     -2.681803000     -0.389040000
H        8.044922000     -1.920038000     -0.384096000
H        8.578944000      0.496386000     -0.147109000
H        6.779364000      2.150243000      0.083942000
H        4.366669000      2.667413000      0.205234000
H        1.955826000      3.203078000      0.251845000
H       -0.945943000      3.476120000      0.188584000
H       -3.227804000      3.772968000      0.049625000
H       -5.658647000      4.012519000     -0.228382000
