# Supplementary material for: Indoloindolizines: The Complete Story of a Polycyclic Aromatic Scaffold from Theoretical Design to Organic Field-Effect Transistor Applications
Source: J Am Chem Soc. 2025 Jan 14;147(7):5996–6005. doi: 10.1021/jacs.4c16189 (PMC11848911; doi:10.1021/jacs.4c16189)
Supplement: Supplementary file 2 — ja4c16189_si_002.zip [file ja4c16189_si_002.zip › XYZ/ISE/m11/m11_C_1.xyz]

49
C29NH19
C       -6.242038000      1.373638000      0.596419000
C       -5.607564000      0.152826000      0.463203000
C       -4.239592000      0.062259000      0.171008000
C       -3.570951000     -1.228028000     -0.026135000
C       -4.285304000     -2.428500000     -0.127232000
C       -3.662116000     -3.638467000     -0.372677000
C       -2.285259000     -3.663892000     -0.559470000
C       -1.547291000     -2.496476000     -0.468567000
C       -2.166046000     -1.275679000     -0.172418000
N       -1.438898000     -0.085325000     -0.067811000
C       -0.053958000      0.105384000     -0.083922000
C        0.995298000     -0.749562000      0.140466000
C        2.324453000     -0.250753000      0.091885000
C        3.424231000     -1.089055000      0.308995000
C        4.733552000     -0.619291000      0.260172000
C        5.859226000     -1.469610000      0.476203000
C        7.130260000     -0.981302000      0.419772000
C        7.362457000      0.395732000      0.142269000
C        6.316946000      1.243163000     -0.070207000
C        4.968531000      0.776141000     -0.020564000
C        3.880033000      1.616234000     -0.229241000
C        2.559327000      1.149595000     -0.179796000
C        1.450596000      2.008631000     -0.358102000
C        0.169400000      1.510014000     -0.302941000
C       -1.108851000      2.158116000     -0.361430000
C       -2.060912000      1.184508000     -0.169049000
C       -3.494980000      1.257576000      0.038733000
C       -4.157941000      2.488798000      0.180994000
C       -5.512226000      2.550141000      0.447759000
H       -7.299203000      1.409957000      0.822874000
H       -6.188347000     -0.747038000      0.598073000
H       -5.360583000     -2.412995000     -0.033733000
H       -4.245842000     -4.545758000     -0.443811000
H       -1.780847000     -4.591446000     -0.795199000
H       -0.493104000     -2.531291000     -0.673731000
H        0.859335000     -1.786729000      0.397717000
H        3.250423000     -2.138453000      0.517832000
H        5.682551000     -2.517167000      0.687158000
H        7.973262000     -1.639011000      0.586043000
H        8.378730000      0.765100000      0.101455000
H        6.493218000      2.290761000     -0.281149000
H        4.055819000      2.665994000     -0.434013000
H        1.627865000      3.065163000     -0.512330000
H       -3.603374000      3.407705000      0.104920000
H       -5.995679000      3.511690000      0.556479000
C       -1.273402000      3.632001000     -0.561791000
H       -2.061469000      3.866155000     -1.277994000
H       -1.501157000      4.160822000      0.368445000
H       -0.350444000      4.059231000     -0.951802000
