# Supplementary material for: Indoloindolizines: The Complete Story of a Polycyclic Aromatic Scaffold from Theoretical Design to Organic Field-Effect Transistor Applications
Source: J Am Chem Soc. 2025 Jan 14;147(7):5996–6005. doi: 10.1021/jacs.4c16189 (PMC11848911; doi:10.1021/jacs.4c16189)
Supplement: Supplementary file 2 — ja4c16189_si_002.zip [file ja4c16189_si_002.zip › XYZ/ISE/m11/m11_C_2.xyz]

49
C29NH19
C       -5.171674000      1.308261000      2.049068000
C       -4.833482000      0.072292000      1.518328000
C       -3.868024000     -0.042935000      0.512225000
C       -3.458847000     -1.350582000     -0.033188000
C       -4.240306000     -2.504349000      0.079786000
C       -3.770693000     -3.739836000     -0.338113000
C       -2.497065000     -3.843318000     -0.890606000
C       -1.710784000     -2.712587000     -1.047061000
C       -2.186188000     -1.464763000     -0.635785000
N       -1.460570000     -0.291166000     -0.833040000
C       -0.114385000     -0.039857000     -0.620100000
C        0.892889000     -0.882063000     -0.236998000
C        2.212286000     -0.365823000     -0.069341000
C        3.277741000     -1.178242000      0.318998000
C        4.571770000     -0.677793000      0.486561000
C        5.663227000     -1.503516000      0.882438000
C        6.917046000     -0.986190000      1.037434000
C        7.162252000      0.393512000      0.806556000
C        6.143582000      1.218734000      0.426261000
C        4.821293000      0.719653000      0.253211000
C        3.756455000      1.536725000     -0.133252000
C        2.466324000      1.037216000     -0.300213000
C        1.380567000      1.876197000     -0.685205000
C        0.131697000      1.358350000     -0.843472000
C       -1.128829000      1.998471000     -1.226579000
C       -1.309138000      3.226479000     -1.713837000
C       -2.217257000      0.949372000     -1.064279000
H       -2.771880000      0.846695000     -2.005164000
C       -3.227523000      1.127451000      0.060662000
C       -3.559159000      2.359121000      0.609508000
C       -4.533053000      2.456112000      1.596831000
H       -5.921188000      1.371914000      2.826789000
H       -5.307811000     -0.816459000      1.910265000
H       -5.232820000     -2.433455000      0.502924000
H       -4.395348000     -4.617082000     -0.239326000
H       -2.125140000     -4.802529000     -1.225425000
H       -0.744065000     -2.784041000     -1.523051000
H        0.715654000     -1.928819000     -0.040638000
H        3.097260000     -2.231872000      0.497471000
H        5.478909000     -2.555944000      1.059423000
H        7.734642000     -1.627973000      1.338741000
H        8.162392000      0.785892000      0.934524000
H        6.326901000      2.271531000      0.249624000
H        3.938162000      2.591063000     -0.307679000
H        1.566361000      2.932239000     -0.837803000
H       -0.479822000      3.908929000     -1.840737000
H       -2.283628000      3.582899000     -2.017108000
H       -3.051275000      3.249977000      0.268913000
H       -4.783758000      3.422008000      2.014653000
