# Supplementary material for: Indoloindolizines: The Complete Story of a Polycyclic Aromatic Scaffold from Theoretical Design to Organic Field-Effect Transistor Applications
Source: J Am Chem Soc. 2025 Jan 14;147(7):5996–6005. doi: 10.1021/jacs.4c16189 (PMC11848911; doi:10.1021/jacs.4c16189)
Supplement: Supplementary file 2 — ja4c16189_si_002.zip [file ja4c16189_si_002.zip › XYZ/ISE/m11/m11_D_1.xyz]

49
C29NH19
C       -6.233647000      1.423700000      0.408294000
C       -5.617690000      0.187631000      0.363864000
C       -4.237079000      0.064846000      0.141706000
C       -3.564701000     -1.233922000      0.017337000
C       -4.280397000     -2.437516000     -0.003310000
C       -3.665017000     -3.659463000     -0.205472000
C       -2.294532000     -3.696809000     -0.430855000
C       -1.552776000     -2.528224000     -0.411834000
C       -2.159647000     -1.293734000     -0.152945000
N       -1.422506000     -0.104747000     -0.101157000
C       -0.033004000      0.101148000     -0.103191000
C        1.019602000     -0.757063000      0.071091000
C        2.341165000     -0.239324000      0.047781000
C        3.438271000     -1.091612000      0.215544000
C        4.750245000     -0.629078000      0.189983000
C        5.873088000     -1.493415000      0.356595000
C        7.145258000     -1.005236000      0.322220000
C        7.378756000      0.383934000      0.118084000
C        6.333666000      1.243542000     -0.045150000
C        4.985234000      0.776616000     -0.015818000
C        3.897591000      1.631381000     -0.175913000
C        2.571125000      1.175692000     -0.147932000
C        1.459168000      2.059165000     -0.279056000
C        0.185354000      1.522114000     -0.242804000
C       -1.104162000      2.136960000     -0.265404000
C       -2.045956000      1.155289000     -0.153682000
C       -3.481065000      1.244305000     -0.009846000
C       -4.120887000      2.492534000      0.026495000
C       -5.482271000      2.586240000      0.228814000
H       -7.299597000      1.486532000      0.581538000
H       -6.223093000     -0.694783000      0.505843000
H       -5.352218000     -2.416098000      0.122823000
H       -4.250984000     -4.568053000     -0.213502000
H       -1.797622000     -4.635487000     -0.636316000
H       -0.504532000     -2.575912000     -0.641121000
H        0.900120000     -1.808663000      0.266413000
H        3.257712000     -2.149836000      0.366253000
H        5.694212000     -2.550344000      0.511580000
H        7.987582000     -1.672331000      0.450165000
H        8.395513000      0.753460000      0.093583000
H        6.511586000      2.300642000     -0.200171000
H        4.096087000      2.683953000     -0.324355000
H       -1.309412000      3.190793000     -0.310783000
H       -3.535332000      3.392527000     -0.095848000
H       -5.960954000      3.555760000      0.257181000
C        1.670534000      3.539686000     -0.431400000
H        2.203110000      3.959438000      0.425579000
H        2.264340000      3.768217000     -1.319740000
H        0.726422000      4.070123000     -0.525476000
