# Supplementary material for: Indoloindolizines: The Complete Story of a Polycyclic Aromatic Scaffold from Theoretical Design to Organic Field-Effect Transistor Applications
Source: J Am Chem Soc. 2025 Jan 14;147(7):5996–6005. doi: 10.1021/jacs.4c16189 (PMC11848911; doi:10.1021/jacs.4c16189)
Supplement: Supplementary file 2 — ja4c16189_si_002.zip [file ja4c16189_si_002.zip › XYZ/ISE/m11/m11_D_2.xyz]

49
C29NH19
C       -6.241785000      1.396886000     -0.709560000
C       -5.655264000      0.155618000     -0.564240000
C       -4.289309000      0.020297000     -0.263975000
C       -3.645056000     -1.278762000     -0.055807000
C       -4.377810000     -2.475377000     -0.077851000
C       -3.799487000     -3.702754000      0.177209000
C       -2.446005000     -3.762795000      0.489874000
C       -1.689105000     -2.605960000      0.517252000
C       -2.257900000     -1.360315000      0.222039000
N       -1.494160000     -0.177903000      0.222397000
C       -0.124453000      0.019710000      0.348480000
C        0.956069000     -1.001254000      0.422171000
H        0.944855000     -1.518036000      1.390518000
H        0.811856000     -1.776066000     -0.334291000
C        2.335480000     -0.400941000      0.220228000
C        3.382419000     -1.263235000     -0.007026000
C        4.703642000     -0.812733000     -0.203497000
C        5.788754000     -1.692601000     -0.440463000
C        7.053801000     -1.205326000     -0.638685000
C        7.295149000      0.187528000     -0.612592000
C        6.266875000      1.063511000     -0.387598000
C        4.945864000      0.592030000     -0.173946000
C        3.862010000      1.459527000      0.059550000
C        2.574881000      1.004203000      0.271380000
C        1.451854000      1.944644000      0.519794000
C        1.632043000      3.224988000      0.879360000
C        0.113889000      1.378340000      0.369579000
C       -1.127396000      2.042536000      0.229448000
C       -2.104013000      1.082673000      0.123376000
C       -3.516181000      1.190776000     -0.128089000
C       -4.128476000      2.447730000     -0.269482000
C       -5.472853000      2.553286000     -0.554532000
H       -7.295695000      1.470626000     -0.941555000
H       -6.272316000     -0.721506000     -0.688131000
H       -5.435650000     -2.439713000     -0.288101000
H       -4.399852000     -4.601727000      0.150916000
H       -1.976695000     -4.709104000      0.722735000
H       -0.653905000     -2.680011000      0.790723000
H        3.192360000     -2.330445000     -0.043777000
H        5.602467000     -2.759290000     -0.462664000
H        7.875572000     -1.886093000     -0.817823000
H        8.299057000      0.558284000     -0.772213000
H        6.449964000      2.130722000     -0.367807000
H        4.058165000      2.522999000      0.052494000
H        2.610884000      3.654829000      1.027017000
H        0.789202000      3.875701000      1.061060000
H       -1.281598000      3.104768000      0.164079000
H       -3.532612000      3.342511000     -0.157818000
H       -5.928136000      3.528722000     -0.662357000
