# Supplementary material for: Indoloindolizines: The Complete Story of a Polycyclic Aromatic Scaffold from Theoretical Design to Organic Field-Effect Transistor Applications
Source: J Am Chem Soc. 2025 Jan 14;147(7):5996–6005. doi: 10.1021/jacs.4c16189 (PMC11848911; doi:10.1021/jacs.4c16189)
Supplement: Supplementary file 2 — ja4c16189_si_002.zip [file ja4c16189_si_002.zip › XYZ/ISE/m11/m11_E_1.xyz]

49
C29NH19
C       -6.235893000      1.426353000      0.391572000
C       -5.622447000      0.189052000      0.348282000
C       -4.240270000      0.063744000      0.137079000
C       -3.569197000     -1.236089000      0.018947000
C       -4.285806000     -2.439365000      0.002478000
C       -3.670503000     -3.663038000     -0.188387000
C       -2.298499000     -3.703491000     -0.404382000
C       -1.555973000     -2.535477000     -0.389598000
C       -2.163626000     -1.298521000     -0.145065000
N       -1.424350000     -0.110959000     -0.098478000
C       -0.034715000      0.093332000     -0.105603000
C        1.032274000     -0.752172000      0.053709000
C        2.353178000     -0.228245000      0.030118000
C        3.448926000     -1.079125000      0.187761000
C        4.752325000     -0.603195000      0.167490000
C        5.858081000     -1.491129000      0.332679000
C        7.140506000     -1.036930000      0.315711000
C        7.393632000      0.348931000      0.130347000
C        6.367533000      1.231014000     -0.033255000
C        4.997857000      0.809699000     -0.025721000
C        3.912167000      1.687529000     -0.188219000
C        2.585630000      1.186330000     -0.151878000
C        1.455475000      2.031475000     -0.263831000
C        0.180660000      1.511853000     -0.232143000
C       -1.101120000      2.133611000     -0.248831000
C       -2.045690000      1.151969000     -0.143980000
C       -3.480975000      1.242162000     -0.006199000
C       -4.118080000      2.491886000      0.029652000
C       -5.480624000      2.587960000      0.222197000
H       -7.303109000      1.490946000      0.556165000
H       -6.231170000     -0.692287000      0.482339000
H       -5.358085000     -2.416440000      0.124214000
H       -4.257272000     -4.571120000     -0.193605000
H       -1.801069000     -4.644267000     -0.598574000
H       -0.505883000     -2.586363000     -0.609296000
H        0.926832000     -1.807712000      0.237453000
H        3.277707000     -2.140096000      0.327550000
H        5.649106000     -2.544419000      0.474185000
H        7.967979000     -1.722251000      0.443140000
H        8.414983000      0.706637000      0.120033000
H        6.604713000      2.275022000     -0.166961000
H        1.581190000      3.100111000     -0.352921000
H       -1.290093000      3.191715000     -0.291232000
H       -3.529276000      3.390651000     -0.085890000
H       -5.957457000      3.558389000      0.250127000
C        4.109527000      3.167606000     -0.397478000
H        3.592782000      3.507934000     -1.297015000
H        3.705578000      3.742887000      0.439800000
H        5.152361000      3.443853000     -0.504744000
