# Supplementary material for: Indoloindolizines: The Complete Story of a Polycyclic Aromatic Scaffold from Theoretical Design to Organic Field-Effect Transistor Applications
Source: J Am Chem Soc. 2025 Jan 14;147(7):5996–6005. doi: 10.1021/jacs.4c16189 (PMC11848911; doi:10.1021/jacs.4c16189)
Supplement: Supplementary file 2 — ja4c16189_si_002.zip [file ja4c16189_si_002.zip › XYZ/ISE/m11/m11_E_2.xyz]

49
C29NH19
C       -6.244825000      1.464999000      0.886486000
C       -5.682751000      0.217962000      0.693644000
C       -4.333923000      0.070181000      0.332641000
C       -3.724688000     -1.234224000      0.051706000
C       -4.481326000     -2.413747000      0.022506000
C       -3.934097000     -3.633769000     -0.327464000
C       -2.595606000     -3.695163000     -0.697743000
C       -1.815486000     -2.552724000     -0.674605000
C       -2.348111000     -1.324603000     -0.266663000
N       -1.561561000     -0.165181000     -0.206827000
C       -0.179881000     -0.000520000     -0.338685000
C        0.885589000     -0.903441000     -0.341098000
C        2.184037000     -0.423827000     -0.440060000
C        2.444925000      0.962662000     -0.533225000
C        1.388441000      1.861087000     -0.473465000
C        0.076890000      1.395204000     -0.369374000
C       -1.165777000      2.066337000     -0.209383000
C       -2.140808000      1.111778000     -0.092805000
C       -3.550077000      1.233286000      0.194137000
C       -4.137038000      2.494488000      0.381671000
C       -5.468736000      2.613759000      0.720380000
C        3.851298000      1.417656000     -0.643475000
C        4.195264000      2.521924000     -1.319325000
C        4.854832000      0.553900000      0.022882000
C        6.034352000      1.070227000      0.569490000
C        6.957740000      0.240040000      1.186325000
C        6.710258000     -1.126273000      1.275491000
C        5.536381000     -1.647059000      0.748392000
C        4.603465000     -0.821621000      0.124800000
C        3.345144000     -1.386507000     -0.483028000
H        3.078071000     -2.323484000      0.008040000
H        3.551729000     -1.644676000     -1.530660000
H       -7.286909000      1.547832000      1.164560000
H       -6.305473000     -0.653705000      0.827529000
H       -5.532959000     -2.371342000      0.261927000
H       -4.550409000     -4.522120000     -0.337740000
H       -2.157277000     -4.630278000     -1.019554000
H       -0.797757000     -2.612580000     -1.013381000
H        0.743439000     -1.965208000     -0.226874000
H        1.581352000      2.925435000     -0.468218000
H       -1.310497000      3.130633000     -0.148391000
H       -3.532028000      3.382732000      0.267643000
H       -5.905579000      3.592824000      0.864240000
H        3.457293000      3.126574000     -1.826896000
H        5.225795000      2.834755000     -1.408067000
H        6.215611000      2.135795000      0.529564000
H        7.861201000      0.658692000      1.609735000
H        7.421701000     -1.779085000      1.763814000
H        5.337468000     -2.709426000      0.823502000
