# Supplementary material for: Indoloindolizines: The Complete Story of a Polycyclic Aromatic Scaffold from Theoretical Design to Organic Field-Effect Transistor Applications
Source: J Am Chem Soc. 2025 Jan 14;147(7):5996–6005. doi: 10.1021/jacs.4c16189 (PMC11848911; doi:10.1021/jacs.4c16189)
Supplement: Supplementary file 2 — ja4c16189_si_002.zip [file ja4c16189_si_002.zip › XYZ/ISE/m11/m11_F_1.xyz]

49
C29NH19
C       -6.236302000      1.444363000      0.363681000
C       -5.626501000      0.204673000      0.342184000
C       -4.245215000      0.071510000      0.130095000
C       -3.578280000     -1.232109000      0.032082000
C       -4.299162000     -2.432876000      0.032045000
C       -3.688378000     -3.661247000     -0.142708000
C       -2.316842000     -3.709204000     -0.359869000
C       -1.570157000     -2.543707000     -0.360915000
C       -2.172832000     -1.301425000     -0.131061000
N       -1.429516000     -0.115731000     -0.099789000
C       -0.038492000      0.083135000     -0.105080000
C        1.020225000     -0.770853000      0.075661000
C        2.344691000     -0.257429000      0.047005000
C        3.451710000     -1.097813000      0.219607000
C        4.755882000     -0.616018000      0.189078000
C        5.892218000     -1.462389000      0.359911000
C        7.155731000     -0.959091000      0.322484000
C        7.398223000      0.435850000      0.110760000
C        6.329730000      1.268507000     -0.055537000
C        4.983734000      0.790775000     -0.024539000
C        3.889908000      1.632380000     -0.189832000
C        2.571059000      1.155287000     -0.158457000
C        1.456745000      2.012670000     -0.295920000
C        0.180018000      1.501290000     -0.260711000
C       -1.100924000      2.124651000     -0.295258000
C       -2.047494000      1.147753000     -0.172240000
C       -3.482676000      1.244715000     -0.035987000
C       -4.116113000      2.496688000     -0.022527000
C       -5.478054000      2.600310000      0.170687000
H       -7.302921000      1.515190000      0.529606000
H       -6.237307000     -0.672299000      0.494314000
H       -5.371381000     -2.404305000      0.153219000
H       -4.278360000     -4.567238000     -0.135467000
H       -1.822986000     -4.654075000     -0.543075000
H       -0.520818000     -2.601041000     -0.582607000
H        0.901257000     -1.821275000      0.279344000
H        3.286339000     -2.157401000      0.378251000
H        5.729977000     -2.521174000      0.521203000
H        8.003136000     -1.620991000      0.454865000
H        6.490900000      2.328238000     -0.216958000
H        4.057248000      2.691893000     -0.345423000
H        1.616657000      3.077628000     -0.409041000
H       -1.287152000      3.182137000     -0.358722000
H       -3.524932000      3.391453000     -0.155640000
H       -5.952000000      3.572501000      0.181299000
C        8.815093000      0.938550000      0.078372000
H        8.853113000      2.014073000     -0.089765000
H        9.330645000      0.725286000      1.018122000
H        9.387858000      0.452309000     -0.715299000
