# Supplementary material for: Indoloindolizines: The Complete Story of a Polycyclic Aromatic Scaffold from Theoretical Design to Organic Field-Effect Transistor Applications
Source: J Am Chem Soc. 2025 Jan 14;147(7):5996–6005. doi: 10.1021/jacs.4c16189 (PMC11848911; doi:10.1021/jacs.4c16189)
Supplement: Supplementary file 2 — ja4c16189_si_002.zip [file ja4c16189_si_002.zip › XYZ/ISE/m11/m11_F_2.xyz]

49
C29NH19
C       -6.529621000      1.496426000      0.484027000
C       -5.939529000      0.248542000      0.426835000
C       -4.565226000      0.098801000      0.182126000
C       -3.920357000     -1.211856000      0.045463000
C       -4.658700000     -2.402546000      0.041779000
C       -4.070698000     -3.635480000     -0.171681000
C       -2.705882000     -3.699355000     -0.425841000
C       -1.942683000     -2.544924000     -0.424001000
C       -2.520890000     -1.299286000     -0.153851000
N       -1.758071000     -0.124926000     -0.117807000
C       -0.366596000      0.054119000     -0.150103000
C        0.689317000     -0.822969000     -0.012235000
C        2.009779000     -0.326657000     -0.057028000
C        2.252752000      1.076879000     -0.232411000
C        1.164597000      1.954148000     -0.325638000
C       -0.129320000      1.463878000     -0.274998000
C       -1.395697000      2.111047000     -0.268497000
C       -2.358691000      1.146631000     -0.148764000
C       -3.787991000      1.263146000      0.019995000
C       -4.402173000      2.524121000      0.069544000
C       -5.757652000      2.644177000      0.294837000
C        3.602102000      1.529419000     -0.287748000
C        4.660018000      0.676595000     -0.169938000
C        4.418921000     -0.720093000      0.044886000
C        3.125040000     -1.186954000      0.087047000
C        5.553154000     -1.598112000      0.274739000
C        6.805930000     -1.135137000      0.441871000
C        7.126770000      0.279753000      0.339138000
C        8.292275000      0.774518000      0.774500000
C        6.087080000      1.145832000     -0.338447000
H        6.310512000      1.125459000     -1.413696000
H        6.189927000      2.185916000     -0.028163000
H       -7.591146000      1.580365000      0.674536000
H       -6.560280000     -0.621917000      0.576278000
H       -5.726905000     -2.361047000      0.191166000
H       -4.673674000     -4.532918000     -0.166332000
H       -2.231345000     -4.647489000     -0.640390000
H       -0.900339000     -2.612507000     -0.674287000
H        0.557953000     -1.875912000      0.170778000
H        1.340607000      3.018448000     -0.421075000
H       -1.564349000      3.172856000     -0.303925000
H       -3.800622000      3.412325000     -0.061241000
H       -6.216328000      3.623007000      0.333071000
H        3.778924000      2.588776000     -0.438372000
H        2.948029000     -2.244160000      0.250043000
H        5.350801000     -2.657005000      0.383959000
H        7.605836000     -1.816769000      0.704437000
H        9.050800000      0.130676000      1.200444000
H        8.519242000      1.830961000      0.718472000
