# Supplementary material for: Indoloindolizines: The Complete Story of a Polycyclic Aromatic Scaffold from Theoretical Design to Organic Field-Effect Transistor Applications
Source: J Am Chem Soc. 2025 Jan 14;147(7):5996–6005. doi: 10.1021/jacs.4c16189 (PMC11848911; doi:10.1021/jacs.4c16189)
Supplement: Supplementary file 2 — ja4c16189_si_002.zip [file ja4c16189_si_002.zip › XYZ/ISE/m12/m12_A_1.xyz]

43
C25NH17
C        4.039879000     -2.109959000     -0.142194000
C        2.647867000     -1.827245000     -0.038198000
C        1.571025000     -2.669422000      0.008976000
C        0.396112000     -1.867693000      0.043918000
C       -0.942228000     -2.190434000      0.069640000
C       -1.921989000     -1.174322000      0.049315000
C       -3.295214000     -1.458760000      0.075044000
C       -4.257787000     -0.456710000      0.035322000
C       -5.657899000     -0.737745000      0.061290000
C       -6.577255000      0.266636000      0.019008000
C       -6.158910000      1.626035000     -0.052358000
C       -4.833149000      1.939680000     -0.079119000
C       -3.834328000      0.920948000     -0.036733000
C       -2.473441000      1.209992000     -0.061195000
C       -1.497986000      0.206561000     -0.016905000
C       -0.114057000      0.526108000     -0.038916000
C        0.814871000     -0.482796000      0.010895000
N        2.219033000     -0.479258000     -0.010630000
C        3.138146000      0.575926000      0.025699000
C        2.777884000      1.913586000      0.213712000
C        3.737196000      2.913731000      0.221482000
C        5.095643000      2.637482000      0.048739000
C        5.454850000      1.307174000     -0.099472000
C        4.515754000      0.268076000     -0.104768000
C        4.936920000     -1.105546000     -0.199473000
H        4.342542000     -3.146634000     -0.185326000
H        1.621795000     -3.744698000     -0.006235000
H       -1.253078000     -3.227377000      0.092929000
H       -3.612678000     -2.493818000      0.125746000
H       -5.975991000     -1.771616000      0.115471000
H       -7.634533000      0.037064000      0.039389000
H       -6.904053000      2.409969000     -0.085251000
H       -4.514678000      2.973508000     -0.133287000
H       -2.157907000      2.245795000     -0.113656000
H        0.147384000      1.566367000     -0.122043000
H        1.754583000      2.188283000      0.387259000
H        3.415731000      3.936685000      0.374638000
H        6.500715000      1.043660000     -0.205727000
H        5.994789000     -1.312402000     -0.294350000
C        6.118541000      3.741807000      0.025853000
H        5.950217000      4.456814000      0.832735000
H        7.129358000      3.348788000      0.130455000
H        6.077197000      4.299489000     -0.913121000
