# Supplementary material for: Indoloindolizines: The Complete Story of a Polycyclic Aromatic Scaffold from Theoretical Design to Organic Field-Effect Transistor Applications
Source: J Am Chem Soc. 2025 Jan 14;147(7):5996–6005. doi: 10.1021/jacs.4c16189 (PMC11848911; doi:10.1021/jacs.4c16189)
Supplement: Supplementary file 2 — ja4c16189_si_002.zip [file ja4c16189_si_002.zip › XYZ/ISE/m12/m12_A_2.xyz]

43
C25NH17
C        3.631743000     -2.546426000     -0.148098000
C        2.267005000     -2.193552000     -0.009622000
C        1.124081000     -2.954384000      0.020439000
C        0.016894000     -2.067991000      0.072920000
C       -1.347319000     -2.282055000      0.078769000
C       -2.241630000     -1.193242000      0.050783000
C       -1.712488000      0.152824000     -0.012233000
C       -0.310262000      0.362879000     -0.011550000
C        0.534998000     -0.716854000      0.065398000
N        1.935678000     -0.814864000      0.064174000
C        2.928224000      0.158449000      0.149436000
C        2.605725000      1.534543000      0.482366000
C        3.514551000      2.521331000      0.364296000
C        4.874749000      2.259216000     -0.073423000
C        5.671252000      3.228696000     -0.539468000
C        5.332431000      0.829436000      0.093385000
H        6.137920000      0.602841000     -0.607018000
H        5.774996000      0.737881000      1.095777000
C        4.240697000     -0.207362000     -0.025654000
C        4.584068000     -1.577605000     -0.190542000
C       -2.607185000      1.229290000     -0.079261000
C       -3.985349000      1.046737000     -0.075805000
C       -4.514902000     -0.294925000     -0.003658000
C       -3.635281000     -1.367983000      0.055352000
C       -5.933774000     -0.465750000      0.001142000
C       -6.771218000      0.606289000     -0.060970000
C       -6.247994000      1.929728000     -0.132542000
C       -4.902116000      2.139562000     -0.139446000
H        3.883506000     -3.593627000     -0.235438000
H        1.092055000     -4.028873000     -0.035092000
H       -1.740095000     -3.291020000      0.083991000
H        0.041302000      1.376286000     -0.110075000
H        1.617266000      1.767405000      0.837686000
H        3.226037000      3.544372000      0.570308000
H        5.337230000      4.257155000     -0.580096000
H        6.673527000      3.023113000     -0.891295000
H        5.625602000     -1.844237000     -0.318265000
H       -2.210902000      2.237059000     -0.131244000
H       -4.033658000     -2.374774000      0.103799000
H       -6.332074000     -1.471454000      0.055328000
H       -7.843330000      0.459350000     -0.056492000
H       -6.929888000      2.768457000     -0.181523000
H       -4.503572000      3.145281000     -0.193740000
