# Supplementary material for: Indoloindolizines: The Complete Story of a Polycyclic Aromatic Scaffold from Theoretical Design to Organic Field-Effect Transistor Applications
Source: J Am Chem Soc. 2025 Jan 14;147(7):5996–6005. doi: 10.1021/jacs.4c16189 (PMC11848911; doi:10.1021/jacs.4c16189)
Supplement: Supplementary file 2 — ja4c16189_si_002.zip [file ja4c16189_si_002.zip › XYZ/ISE/m12/m12_B_1.xyz]

43
C25NH17
C        4.052209000     -2.129444000     -0.109276000
C        2.654400000     -1.824734000     -0.003697000
C        1.575575000     -2.663619000      0.057497000
C        0.399626000     -1.861242000      0.079319000
C       -0.937578000     -2.185386000      0.107715000
C       -1.918497000     -1.170424000      0.066161000
C       -3.291304000     -1.455097000      0.093935000
C       -4.254270000     -0.454305000      0.031430000
C       -5.654227000     -0.735362000      0.059345000
C       -6.573808000      0.267665000     -0.005819000
C       -6.155729000      1.625392000     -0.103670000
C       -4.829978000      1.938949000     -0.133226000
C       -3.831063000      0.921613000     -0.067448000
C       -2.470105000      1.210687000     -0.093994000
C       -1.494652000      0.208692000     -0.026439000
C       -0.110545000      0.528520000     -0.050664000
C        0.818436000     -0.478809000      0.023105000
N        2.223597000     -0.475937000      0.004671000
C        3.135299000      0.582799000      0.034141000
C        2.766567000      1.920146000      0.214088000
C        3.722672000      2.925045000      0.211489000
C        5.070927000      2.628382000      0.037435000
C        5.451565000      1.306963000     -0.104416000
C        4.512014000      0.268514000     -0.097584000
C        4.930098000     -1.104966000     -0.181456000
H        1.617099000     -3.738587000      0.059018000
H       -1.247456000     -3.222116000      0.148157000
H       -3.608541000     -2.489063000      0.164470000
H       -5.972148000     -1.768028000      0.133672000
H       -7.631058000      0.038155000      0.016381000
H       -6.901016000      2.408222000     -0.154497000
H       -4.511668000      2.971560000     -0.207522000
H       -2.154755000      2.245315000     -0.166479000
H        0.150208000      1.566771000     -0.156570000
H        1.741978000      2.188783000      0.388102000
H        3.405672000      3.949417000      0.354730000
H        5.810931000      3.416584000      0.029438000
H        6.497738000      1.050082000     -0.213750000
H        5.990028000     -1.305399000     -0.278951000
C        4.472824000     -3.568141000     -0.149599000
H        4.162779000     -4.094219000      0.756216000
H        4.016571000     -4.089412000     -0.994235000
H        5.554385000     -3.652968000     -0.239428000
