# Supplementary material for: Indoloindolizines: The Complete Story of a Polycyclic Aromatic Scaffold from Theoretical Design to Organic Field-Effect Transistor Applications
Source: J Am Chem Soc. 2025 Jan 14;147(7):5996–6005. doi: 10.1021/jacs.4c16189 (PMC11848911; doi:10.1021/jacs.4c16189)
Supplement: Supplementary file 2 — ja4c16189_si_002.zip [file ja4c16189_si_002.zip › XYZ/ISE/m12/m12_B_2.xyz]

43
C25NH17
C        3.987968000     -1.771731000     -0.075092000
C        4.632771000     -2.825977000      0.428276000
C        4.673061000     -0.663244000     -0.838205000
H        5.755661000     -0.758318000     -0.770470000
H        4.407064000     -0.758060000     -1.898970000
C        4.226581000      0.688454000     -0.337751000
C        5.098688000      1.765233000     -0.247647000
C        4.672409000      3.002245000      0.223195000
C        3.356655000      3.152688000      0.638360000
C        2.469765000      2.085445000      0.571220000
C        2.890206000      0.855567000      0.063184000
N        2.040109000     -0.265923000     -0.021867000
C        0.645869000     -0.335551000      0.019147000
C       -0.317772000      0.631103000     -0.100612000
C       -1.686873000      0.251714000     -0.062852000
C       -2.046786000     -1.141415000      0.091635000
C       -1.021664000     -2.113547000      0.182142000
C        0.296806000     -1.730380000      0.145060000
C        1.523597000     -2.468584000      0.156180000
C        2.548284000     -1.578348000      0.045934000
C       -3.403463000     -1.488838000      0.130222000
C       -4.413685000     -0.538796000      0.020783000
C       -4.055180000      0.848864000     -0.139925000
C       -2.708887000      1.201221000     -0.177142000
C       -5.101036000      1.813232000     -0.253761000
C       -6.410640000      1.438214000     -0.211962000
C       -6.764575000      0.068540000     -0.052946000
C       -5.798016000     -0.885354000      0.059357000
H        5.698756000     -2.945997000      0.290471000
H        4.118322000     -3.592050000      0.991573000
H        6.129398000      1.629880000     -0.551597000
H        5.364368000      3.831326000      0.279159000
H        3.014627000      4.099828000      1.033751000
H        1.466601000      2.203951000      0.946091000
H       -0.078249000      1.671666000     -0.253180000
H       -1.289253000     -3.159231000      0.268434000
H        1.626859000     -3.539830000      0.182856000
H       -3.671772000     -2.532457000      0.247173000
H       -2.442776000      2.245197000     -0.296599000
H       -4.832158000      2.855415000     -0.374706000
H       -7.191910000      2.181752000     -0.299725000
H       -7.809762000     -0.209831000     -0.021996000
H       -6.066367000     -1.927671000      0.180206000
