# Supplementary material for: Indoloindolizines: The Complete Story of a Polycyclic Aromatic Scaffold from Theoretical Design to Organic Field-Effect Transistor Applications
Source: J Am Chem Soc. 2025 Jan 14;147(7):5996–6005. doi: 10.1021/jacs.4c16189 (PMC11848911; doi:10.1021/jacs.4c16189)
Supplement: Supplementary file 2 — ja4c16189_si_002.zip [file ja4c16189_si_002.zip › XYZ/ISE/m12/m12_C_1.xyz]

43
C25NH17
C        4.050318000     -2.103203000     -0.112085000
C        2.656450000     -1.827999000     -0.002380000
C        1.581442000     -2.677415000      0.059733000
C        0.410466000     -1.858930000      0.079993000
C       -0.926483000     -2.185835000      0.106038000
C       -1.909922000     -1.172408000      0.061228000
C       -3.281923000     -1.459384000      0.086872000
C       -4.246683000     -0.460221000      0.020983000
C       -5.646072000     -0.743602000      0.046730000
C       -6.567261000      0.257839000     -0.021808000
C       -6.151167000      1.615949000     -0.121086000
C       -4.825784000      1.931615000     -0.148663000
C       -3.825449000      0.916061000     -0.079338000
C       -2.464688000      1.207298000     -0.103749000
C       -1.487959000      0.207081000     -0.032667000
C       -0.103856000      0.528709000     -0.054729000
C        0.826703000     -0.476599000      0.022296000
N        2.228485000     -0.473833000      0.005184000
C        3.143333000      0.583090000      0.041633000
C        2.772310000      1.918059000      0.231905000
C        3.725476000      2.926843000      0.233972000
C        5.073894000      2.637649000      0.055098000
C        5.458486000      1.317517000     -0.095854000
C        4.523251000      0.276681000     -0.094274000
C        4.944402000     -1.097429000     -0.185213000
H        4.365199000     -3.135788000     -0.148955000
H       -1.237208000     -3.222139000      0.147206000
H       -3.597654000     -2.493768000      0.158412000
H       -5.962441000     -1.776671000      0.122146000
H       -7.624168000      0.026630000     -0.001225000
H       -6.897577000      2.397528000     -0.174607000
H       -4.509034000      2.964621000     -0.224054000
H       -2.150920000      2.242325000     -0.177311000
H        0.156150000      1.567111000     -0.162649000
H        1.747256000      2.182101000      0.410876000
H        3.404413000      3.948882000      0.385046000
H        5.810946000      3.428552000      0.050755000
H        6.505300000      1.064481000     -0.208202000
H        6.001775000     -1.303573000     -0.286693000
C        1.597290000     -4.169760000      0.068925000
H        1.055219000     -4.580769000     -0.787279000
H        2.610680000     -4.566829000      0.036606000
H        1.119656000     -4.566706000      0.968773000
