# Supplementary material for: Indoloindolizines: The Complete Story of a Polycyclic Aromatic Scaffold from Theoretical Design to Organic Field-Effect Transistor Applications
Source: J Am Chem Soc. 2025 Jan 14;147(7):5996–6005. doi: 10.1021/jacs.4c16189 (PMC11848911; doi:10.1021/jacs.4c16189)
Supplement: Supplementary file 2 — ja4c16189_si_002.zip [file ja4c16189_si_002.zip › XYZ/ISE/m12/m12_C_2.xyz]

43
C25NH17
C        3.818066000      1.791197000      0.647250000
C        4.511133000      0.714286000      1.023092000
C        4.238866000     -0.598911000      0.452951000
C        5.107029000     -1.677725000      0.620290000
C        4.808061000     -2.929190000      0.099783000
C        3.621605000     -3.110091000     -0.602677000
C        2.736931000     -2.053710000     -0.782473000
C        3.030080000     -0.794235000     -0.256886000
N        2.180178000      0.305319000     -0.392335000
C        0.796026000      0.355546000     -0.296738000
C       -0.124166000     -0.653302000     -0.198234000
C       -1.510777000     -0.335471000     -0.092797000
C       -1.931090000      1.045624000     -0.090006000
C       -0.936488000      2.061178000     -0.171758000
C        0.381650000      1.732718000     -0.268316000
C        1.568980000      2.584897000     -0.313041000
C        1.640731000      3.915170000     -0.276718000
C        2.768749000      1.656596000     -0.425083000
H        3.241944000      1.811854000     -1.406875000
C       -3.287967000      1.349866000      0.004632000
C       -4.262941000      0.354715000      0.100681000
C       -3.847873000     -1.022947000      0.102527000
C       -2.487440000     -1.326923000      0.005780000
C       -4.849128000     -2.031605000      0.203084000
C       -6.171172000     -1.704183000      0.295228000
C       -6.579787000     -0.343892000      0.293124000
C       -5.651968000      0.652752000      0.198798000
H        4.003826000      2.771707000      1.064550000
H        5.294806000      0.792980000      1.766603000
H        6.025466000     -1.525994000      1.173971000
H        5.493259000     -3.754285000      0.237527000
H        3.384038000     -4.076905000     -1.026394000
H        1.837809000     -2.199375000     -1.360970000
H        0.165963000     -1.691923000     -0.182151000
H       -1.246922000      3.098403000     -0.144379000
H        0.753275000      4.529017000     -0.209127000
H        2.588229000      4.435215000     -0.318305000
H       -3.594419000      2.389639000      0.006242000
H       -2.182503000     -2.366922000      0.007243000
H       -4.540218000     -3.069617000      0.205141000
H       -6.918423000     -2.483288000      0.370885000
H       -7.632056000     -0.103326000      0.367072000
H       -5.960061000      1.691138000      0.197209000
