# Supplementary material for: Indoloindolizines: The Complete Story of a Polycyclic Aromatic Scaffold from Theoretical Design to Organic Field-Effect Transistor Applications
Source: J Am Chem Soc. 2025 Jan 14;147(7):5996–6005. doi: 10.1021/jacs.4c16189 (PMC11848911; doi:10.1021/jacs.4c16189)
Supplement: Supplementary file 2 — ja4c16189_si_002.zip [file ja4c16189_si_002.zip › XYZ/ISE/m12/m12_D_1.xyz]

43
C25NH17
C        4.045122000     -2.103396000     -0.119130000
C        2.652729000     -1.824222000     -0.010453000
C        1.580717000     -2.669224000      0.050897000
C        0.395221000     -1.875373000      0.076015000
C       -0.943406000     -2.226336000      0.108510000
C       -1.919191000     -1.188821000      0.065650000
C       -3.297183000     -1.453240000      0.096339000
C       -4.253518000     -0.443666000      0.031272000
C       -5.654461000     -0.716081000      0.062940000
C       -6.568260000      0.292740000     -0.005050000
C       -6.142019000      1.646985000     -0.109560000
C       -4.813985000      1.951688000     -0.142629000
C       -3.823545000      0.926909000     -0.073897000
C       -2.459806000      1.199900000     -0.102238000
C       -1.493037000      0.190401000     -0.031645000
C       -0.112203000      0.516799000     -0.056581000
C        0.812498000     -0.490546000      0.019461000
N        2.217663000     -0.479065000      0.000909000
C        3.129614000      0.581289000      0.034475000
C        2.755971000      1.915580000      0.224292000
C        3.707055000      2.925870000      0.225027000
C        5.056062000      2.638969000      0.044832000
C        5.443425000      1.320045000     -0.105767000
C        4.510332000      0.276756000     -0.102542000
C        4.936932000     -1.095865000     -0.192248000
H        4.351661000     -3.139247000     -0.154037000
H        1.651608000     -3.742540000      0.047368000
H       -3.641557000     -2.475517000      0.171538000
H       -5.979159000     -1.746330000      0.142240000
H       -7.626864000      0.069833000      0.019966000
H       -6.882382000      2.434339000     -0.162605000
H       -4.488413000      2.981664000     -0.221888000
H       -2.132418000      2.230541000     -0.178307000
H        0.146858000      1.554837000     -0.166059000
H        1.730605000      2.177354000      0.404168000
H        3.384385000      3.947401000      0.375927000
H        5.791466000      3.431410000      0.039313000
H        6.490664000      1.069287000     -0.218948000
H        5.995175000     -1.297914000     -0.292717000
C       -1.360550000     -3.669142000      0.172667000
H       -1.961883000     -3.871626000      1.062379000
H       -1.965681000     -3.950445000     -0.692786000
H       -0.499746000     -4.332166000      0.202464000
