# Supplementary material for: Indoloindolizines: The Complete Story of a Polycyclic Aromatic Scaffold from Theoretical Design to Organic Field-Effect Transistor Applications
Source: J Am Chem Soc. 2025 Jan 14;147(7):5996–6005. doi: 10.1021/jacs.4c16189 (PMC11848911; doi:10.1021/jacs.4c16189)
Supplement: Supplementary file 2 — ja4c16189_si_002.zip [file ja4c16189_si_002.zip › XYZ/ISE/m12/m12_D_2.xyz]

43
C25NH17
C       -4.069896000      2.012574000     -0.411605000
C       -4.973931000      1.009399000     -0.454660000
C       -4.565564000     -0.346715000     -0.218975000
C       -5.504225000     -1.391154000     -0.214307000
C       -5.138782000     -2.693990000      0.052476000
C       -3.804183000     -2.979062000      0.337223000
C       -2.851083000     -1.975077000      0.335686000
C       -3.202890000     -0.651222000      0.042162000
N       -2.274399000      0.403393000      0.012452000
C       -0.896102000      0.421620000      0.156417000
C        0.019071000     -0.736631000      0.332132000
H       -0.125606000     -1.205808000      1.313740000
H       -0.194488000     -1.513998000     -0.406062000
C        1.480350000     -0.351882000      0.192299000
C        1.917833000      1.005283000      0.151801000
C        0.934498000      2.114893000      0.256352000
C        1.286425000      3.386139000      0.503926000
C       -0.468011000      1.735818000      0.099712000
C       -1.598408000      2.558402000     -0.105709000
C       -2.700683000      1.737761000     -0.169995000
C        3.268150000      1.254005000     -0.005772000
C        4.225652000      0.226426000     -0.095987000
C        3.784000000     -1.127713000     -0.031925000
C        2.402433000     -1.368896000      0.106418000
C        4.741516000     -2.168343000     -0.122922000
C        6.073121000     -1.882231000     -0.270546000
C        6.512494000     -0.539895000     -0.337277000
C        5.611378000      0.487745000     -0.253648000
H       -4.358099000      3.043112000     -0.566088000
H       -6.019455000      1.207601000     -0.647623000
H       -6.538698000     -1.146942000     -0.420370000
H       -5.879461000     -3.481883000      0.051532000
H       -3.501098000     -3.991464000      0.568032000
H       -1.837090000     -2.232751000      0.578733000
H        2.311196000      3.687366000      0.657251000
H        0.541168000      4.163893000      0.583155000
H       -1.618247000      3.627268000     -0.229905000
H        3.618715000      2.274232000     -0.079929000
H        2.060980000     -2.397889000      0.139129000
H        4.403733000     -3.196221000     -0.074046000
H        6.796202000     -2.684367000     -0.338142000
H        7.567144000     -0.328881000     -0.455399000
H        5.946241000      1.516387000     -0.304836000
