# Supplementary material for: Indoloindolizines: The Complete Story of a Polycyclic Aromatic Scaffold from Theoretical Design to Organic Field-Effect Transistor Applications
Source: J Am Chem Soc. 2025 Jan 14;147(7):5996–6005. doi: 10.1021/jacs.4c16189 (PMC11848911; doi:10.1021/jacs.4c16189)
Supplement: Supplementary file 2 — ja4c16189_si_002.zip [file ja4c16189_si_002.zip › XYZ/ISE/m12/m12_E_1.xyz]

43
C25NH17
C        4.045928000     -2.102126000     -0.106114000
C        2.653073000     -1.821552000     -0.010691000
C        1.577844000     -2.665181000      0.042564000
C        0.401035000     -1.865725000      0.067581000
C       -0.936321000     -2.198529000      0.095505000
C       -1.934970000     -1.197483000      0.065569000
C       -3.319724000     -1.507385000      0.097695000
C       -4.270537000     -0.474709000      0.035537000
C       -5.686542000     -0.696574000      0.052314000
C       -6.577902000      0.332294000     -0.011441000
C       -6.131842000      1.678928000     -0.097398000
C       -4.798187000      1.946662000     -0.117846000
C       -3.828370000      0.900578000     -0.054548000
C       -2.471118000      1.187245000     -0.076773000
C       -1.505875000      0.179816000     -0.016898000
C       -0.124766000      0.512014000     -0.040050000
C        0.815330000     -0.483955000      0.021485000
N        2.220324000     -0.473790000      0.001364000
C        3.133659000      0.585056000      0.027821000
C        2.758549000      1.922512000      0.190330000
C        3.710404000      2.931773000      0.188368000
C        5.061673000      2.640822000      0.031512000
C        5.449410000      1.319925000     -0.097403000
C        4.515098000      0.277452000     -0.092206000
C        4.940284000     -1.095988000     -0.169756000
H        4.351368000     -3.138409000     -0.137078000
H        1.631490000     -3.740512000      0.039574000
H       -1.211763000     -3.241968000      0.126566000
H       -6.068785000     -1.703593000      0.114073000
H       -7.639697000      0.123491000      0.002959000
H       -6.854600000      2.482550000     -0.146622000
H       -4.442766000      2.967668000     -0.183790000
H       -2.152060000      2.221004000     -0.140793000
H        0.121721000      1.555072000     -0.133363000
H        1.730488000      2.188573000      0.346766000
H        3.386767000      3.955939000      0.317678000
H        5.797916000      3.432461000      0.024914000
H        6.497531000      1.066883000     -0.196328000
H        5.999212000     -1.300243000     -0.257754000
C       -3.722371000     -2.956960000      0.195173000
H       -3.385933000     -3.519572000     -0.679439000
H       -3.272954000     -3.430441000      1.070677000
H       -4.794906000     -3.093925000      0.272772000
