# Supplementary material for: Indoloindolizines: The Complete Story of a Polycyclic Aromatic Scaffold from Theoretical Design to Organic Field-Effect Transistor Applications
Source: J Am Chem Soc. 2025 Jan 14;147(7):5996–6005. doi: 10.1021/jacs.4c16189 (PMC11848911; doi:10.1021/jacs.4c16189)
Supplement: Supplementary file 2 — ja4c16189_si_002.zip [file ja4c16189_si_002.zip › XYZ/ISE/m12/m12_E_2.xyz]

43
C25NH17
C       -4.071608000      2.065338000      0.620884000
C       -4.991948000      1.080063000      0.651686000
C       -4.630829000     -0.271729000      0.316627000
C       -5.596544000     -1.286805000      0.280248000
C       -5.278894000     -2.576033000     -0.100866000
C       -3.969909000     -2.864608000     -0.477450000
C       -2.989169000     -1.885650000     -0.444300000
C       -3.288776000     -0.585668000     -0.023918000
N       -2.333468000      0.436810000      0.051187000
C       -0.948862000      0.423183000     -0.136687000
C       -0.027761000     -0.611395000     -0.318642000
C        1.320350000     -0.311048000     -0.445098000
C        1.778940000      1.026144000     -0.389431000
C        0.870565000      2.049566000     -0.163632000
C       -0.491079000      1.765958000     -0.032073000
C       -1.612124000      2.588303000      0.253138000
C       -2.713918000      1.774505000      0.312406000
C        3.231143000      1.287270000     -0.532575000
C        3.705550000      2.407239000     -1.093767000
C        4.123576000      0.212531000     -0.036868000
C        3.676425000     -1.115330000     -0.087073000
C        2.323565000     -1.413066000     -0.681426000
H        1.943598000     -2.360368000     -0.296013000
H        2.444113000     -1.555471000     -1.764049000
C        4.502762000     -2.137371000      0.374388000
C        5.761952000     -1.859432000      0.888589000
C        6.204399000     -0.541732000      0.950554000
C        5.388385000      0.482828000      0.495699000
H       -4.329876000      3.091653000      0.840996000
H       -6.023131000      1.289538000      0.902887000
H       -6.614067000     -1.033729000      0.550325000
H       -6.038960000     -3.344724000     -0.122398000
H       -3.706436000     -3.860113000     -0.808866000
H       -1.999773000     -2.138945000     -0.776064000
H       -0.316504000     -1.648515000     -0.334738000
H        1.217187000      3.068318000     -0.053944000
H       -1.614398000      3.651992000      0.420325000
H        3.044429000      3.169946000     -1.479784000
H        4.766309000      2.578418000     -1.208832000
H        4.152658000     -3.161810000      0.332251000
H        6.389319000     -2.663369000      1.250349000
H        7.176882000     -0.312697000      1.366009000
H        5.723024000      1.508404000      0.573945000
