# Supplementary material for: Indoloindolizines: The Complete Story of a Polycyclic Aromatic Scaffold from Theoretical Design to Organic Field-Effect Transistor Applications
Source: J Am Chem Soc. 2025 Jan 14;147(7):5996–6005. doi: 10.1021/jacs.4c16189 (PMC11848911; doi:10.1021/jacs.4c16189)
Supplement: Supplementary file 2 — ja4c16189_si_002.zip [file ja4c16189_si_002.zip › XYZ/ISE/m12/m12_F_1.xyz]

43
C25NH17
C        4.045759000     -2.110957000     -0.055443000
C        2.653965000     -1.823205000      0.036609000
C        1.576882000     -2.662109000      0.109881000
C        0.401606000     -1.859523000      0.113862000
C       -0.936600000     -2.182944000      0.145833000
C       -1.917448000     -1.169769000      0.085970000
C       -3.291271000     -1.455037000      0.116637000
C       -4.254472000     -0.456612000      0.037248000
C       -5.654876000     -0.738493000      0.068008000
C       -6.594541000      0.247839000     -0.012585000
C       -6.156983000      1.605946000     -0.131553000
C       -4.834964000      1.925448000     -0.164960000
C       -3.829802000      0.915594000     -0.082538000
C       -2.470737000      1.207501000     -0.112260000
C       -1.493634000      0.207380000     -0.028002000
C       -0.110251000      0.527829000     -0.056026000
C        0.819924000     -0.477313000      0.034029000
N        2.225630000     -0.474020000      0.017167000
C        3.143466000      0.581423000      0.025229000
C        2.775017000      1.922939000      0.169287000
C        3.731063000      2.928087000      0.147884000
C        5.080366000      2.629201000     -0.010177000
C        5.462057000      1.304630000     -0.118384000
C        4.523547000      0.266356000     -0.092635000
C        4.943549000     -1.109978000     -0.143963000
H        4.347098000     -3.148869000     -0.064317000
H        1.627262000     -3.737338000      0.131250000
H       -1.245905000     -3.218991000      0.204041000
H       -3.606952000     -2.488278000      0.203242000
H       -5.964572000     -1.773358000      0.158431000
H       -6.902195000      2.389682000     -0.195793000
H       -4.524435000      2.959264000     -0.255331000
H       -2.157004000      2.241439000     -0.200756000
H        0.149385000      1.564855000     -0.176561000
H        1.749148000      2.195746000      0.328282000
H        3.412152000      3.955399000      0.263348000
H        5.819877000      3.417507000     -0.032503000
H        6.508823000      1.045461000     -0.215867000
H        6.001464000     -1.319911000     -0.230778000
C       -8.068364000     -0.048716000      0.019717000
H       -8.561493000      0.304141000     -0.889571000
H       -8.258469000     -1.117218000      0.112730000
H       -8.553485000      0.454949000      0.859648000
