# Supplementary material for: Indoloindolizines: The Complete Story of a Polycyclic Aromatic Scaffold from Theoretical Design to Organic Field-Effect Transistor Applications
Source: J Am Chem Soc. 2025 Jan 14;147(7):5996–6005. doi: 10.1021/jacs.4c16189 (PMC11848911; doi:10.1021/jacs.4c16189)
Supplement: Supplementary file 2 — ja4c16189_si_002.zip [file ja4c16189_si_002.zip › XYZ/ISE/m12/m12_F_2.xyz]

43
C25NH17
C       -4.389773000      2.097064000      0.192904000
C       -5.285741000      1.091682000      0.256170000
C       -4.864855000     -0.278951000      0.132600000
C       -5.801050000     -1.320725000      0.131505000
C       -5.419803000     -2.637096000     -0.046873000
C       -4.073664000     -2.925623000     -0.250029000
C       -3.120559000     -1.918267000     -0.246316000
C       -3.487803000     -0.585968000     -0.030702000
N       -2.569890000      0.470042000      0.005977000
C       -1.167030000      0.478482000     -0.041022000
C       -0.227572000     -0.531942000     -0.016713000
C        1.144032000     -0.204289000     -0.058411000
C        1.561746000      1.167744000     -0.117252000
C        0.594097000      2.178944000     -0.109801000
C       -0.752809000      1.855440000     -0.064551000
C       -1.922656000      2.658031000      0.000719000
C       -3.001290000      1.815993000      0.057619000
C        2.957357000      1.449357000     -0.171989000
C        3.898550000      0.462681000     -0.161848000
C        3.483995000     -0.906741000     -0.065757000
C        2.142009000     -1.208259000     -0.026573000
C        4.500047000     -1.938102000      0.050792000
C        5.804802000     -1.654366000      0.221298000
C        6.302761000     -0.287945000      0.235809000
C        7.529938000      0.013392000      0.678523000
C        5.370784000      0.761316000     -0.330363000
H        5.569979000      0.812099000     -1.409362000
H        5.612102000      1.747023000      0.068096000
H       -4.691275000      3.133118000      0.255482000
H       -6.341531000      1.295496000      0.376022000
H       -6.845737000     -1.069257000      0.264695000
H       -6.157471000     -3.427489000     -0.044511000
H       -3.756440000     -3.945628000     -0.421189000
H       -2.098000000     -2.180081000     -0.441729000
H       -0.484197000     -1.573856000      0.063492000
H        0.902913000      3.216741000     -0.129359000
H       -1.971722000      3.733195000      0.029914000
H        3.265955000      2.487189000     -0.233827000
H        1.833728000     -2.245182000      0.046725000
H        4.165513000     -2.968550000      0.070873000
H        6.515173000     -2.452848000      0.397924000
H        8.207072000     -0.757603000      1.022577000
H        7.889711000      1.033338000      0.710162000
