# Supplementary material for: Indoloindolizines: The Complete Story of a Polycyclic Aromatic Scaffold from Theoretical Design to Organic Field-Effect Transistor Applications
Source: J Am Chem Soc. 2025 Jan 14;147(7):5996–6005. doi: 10.1021/jacs.4c16189 (PMC11848911; doi:10.1021/jacs.4c16189)
Supplement: Supplementary file 2 — ja4c16189_si_002.zip [file ja4c16189_si_002.zip › XYZ/ISE/Revised_ISE/1_B_1.xyz]

19
C9NH9
N       -0.129174000      0.666740000      0.041655000
C       -0.129360000     -0.740945000     -0.048319000
C        2.008387000      0.008313000     -0.005141000
C        1.170505000      1.106204000      0.066787000
C        1.198575000     -1.145728000     -0.077005000
C       -1.297242000      1.382364000      0.089898000
C       -1.378597000     -1.398324000     -0.087621000
C        3.504428000      0.051613000     -0.005673000
C       -2.493005000      0.739326000      0.051363000
C       -2.539852000     -0.679885000     -0.039226000
H        1.399194000      2.155919000      0.133355000
H        1.536367000     -2.166648000     -0.142896000
H       -1.195681000      2.455209000      0.158203000
H       -1.389491000     -2.477325000     -0.156515000
H        3.871626000      1.075799000      0.058980000
H        3.918475000     -0.504058000      0.838383000
H        3.914570000     -0.391933000     -0.915417000
H       -3.402417000      1.320354000      0.090419000
H       -3.496110000     -1.182796000     -0.069300000
