# Supplementary material for: Indoloindolizines: The Complete Story of a Polycyclic Aromatic Scaffold from Theoretical Design to Organic Field-Effect Transistor Applications
Source: J Am Chem Soc. 2025 Jan 14;147(7):5996–6005. doi: 10.1021/jacs.4c16189 (PMC11848911; doi:10.1021/jacs.4c16189)
Supplement: Supplementary file 2 — ja4c16189_si_002.zip [file ja4c16189_si_002.zip › XYZ/ISE/Revised_ISE/1_B_2.xyz]

19
C9NH9
C        2.533096000     -0.697379000      0.000690000
C        1.328954000     -1.334028000      0.000519000
N        0.176421000     -0.632630000      0.000261000
C       -1.188150000     -1.177888000     -0.000100000
H       -1.343600000     -1.795820000     -0.886161000
H       -1.343949000     -1.796333000      0.885528000
C       -2.072557000      0.067484000     -0.000023000
C       -3.414986000      0.030689000      0.000058000
C       -1.177876000      1.197703000     -0.000046000
C        0.119938000      0.767755000      0.000159000
C        1.382207000      1.444947000      0.000304000
C        2.539628000      0.732046000      0.000562000
H        3.449102000     -1.265846000      0.000928000
H        1.232272000     -2.411052000      0.000588000
H       -3.959475000     -0.903587000      0.000128000
H       -3.998270000      0.940644000      0.000033000
H       -1.483515000      2.230356000     -0.000096000
H        1.387334000      2.525404000      0.000201000
H        3.488027000      1.253435000      0.000667000
