# Supplementary material for: Indoloindolizines: The Complete Story of a Polycyclic Aromatic Scaffold from Theoretical Design to Organic Field-Effect Transistor Applications
Source: J Am Chem Soc. 2025 Jan 14;147(7):5996–6005. doi: 10.1021/jacs.4c16189 (PMC11848911; doi:10.1021/jacs.4c16189)
Supplement: Supplementary file 2 — ja4c16189_si_002.zip [file ja4c16189_si_002.zip › XYZ/ISE/Revised_ISE/2a_B_1.xyz]

25
C13NH11
C       -2.982731000      0.602906000     -0.000766000
C       -3.546051000     -0.656458000      0.027496000
C       -2.718093000     -1.782225000      0.046881000
C       -1.342609000     -1.641649000      0.038047000
C       -0.765979000     -0.367729000      0.009563000
N        0.615912000     -0.185592000     -0.000023000
C        1.621822000     -1.124582000      0.014813000
C        2.839007000     -0.476382000     -0.003880000
C        4.183047000     -1.134207000      0.003916000
C        2.575146000      0.912977000     -0.031479000
C        1.202016000      1.086422000     -0.029049000
C        0.359133000      2.228192000     -0.048973000
C       -0.988257000      2.088527000     -0.040101000
C       -1.589290000      0.783545000     -0.010534000
H       -3.615097000      1.481742000     -0.016049000
H       -4.621232000     -0.772425000      0.034570000
H       -3.151017000     -2.773293000      0.068946000
H       -0.715998000     -2.521028000      0.053143000
H        1.413268000     -2.178189000      0.038240000
H        4.761625000     -0.868486000     -0.883445000
H        4.769835000     -0.830773000      0.873620000
H        4.092304000     -2.220108000      0.027656000
H        3.301750000      1.708428000     -0.051258000
H        0.823357000      3.204438000     -0.071221000
H       -1.635669000      2.954949000     -0.055113000
