# Supplementary material for: Indoloindolizines: The Complete Story of a Polycyclic Aromatic Scaffold from Theoretical Design to Organic Field-Effect Transistor Applications
Source: J Am Chem Soc. 2025 Jan 14;147(7):5996–6005. doi: 10.1021/jacs.4c16189 (PMC11848911; doi:10.1021/jacs.4c16189)
Supplement: Supplementary file 2 — ja4c16189_si_002.zip [file ja4c16189_si_002.zip › XYZ/ISE/Revised_ISE/2a_B_2.xyz]

25
C13NH11
C       -2.957802000      0.655047000     -0.000390000
C       -3.543607000     -0.601629000     -0.000359000
C       -2.728938000     -1.732039000     -0.000210000
C       -1.346304000     -1.618198000     -0.000096000
C       -0.748481000     -0.350754000     -0.000140000
N        0.609641000     -0.180288000     -0.000050000
C        1.615292000     -1.246141000      0.000123000
H        1.500939000     -1.876993000      0.884739000
H        1.500967000     -1.877304000     -0.884266000
C        2.941122000     -0.489815000      0.000052000
C        4.147875000     -1.076059000      0.000001000
C        2.604410000      0.912621000      0.000019000
C        1.248360000      1.059209000     -0.000065000
C        0.416499000      2.226573000     -0.000189000
C       -0.927595000      2.100643000     -0.000299000
C       -1.569377000      0.808613000     -0.000281000
H       -3.576746000      1.543861000     -0.000490000
H       -4.619714000     -0.703443000     -0.000458000
H       -3.175448000     -2.717777000     -0.000179000
H       -0.732533000     -2.507178000      0.000027000
H        4.259344000     -2.151674000     -0.000007000
H        5.054335000     -0.487151000     -0.000014000
H        3.312551000      1.724109000      0.000027000
H        0.893745000      3.196073000     -0.000193000
H       -1.557334000      2.981596000     -0.000401000
