# Supplementary material for: Indoloindolizines: The Complete Story of a Polycyclic Aromatic Scaffold from Theoretical Design to Organic Field-Effect Transistor Applications
Source: J Am Chem Soc. 2025 Jan 14;147(7):5996–6005. doi: 10.1021/jacs.4c16189 (PMC11848911; doi:10.1021/jacs.4c16189)
Supplement: Supplementary file 2 — ja4c16189_si_002.zip [file ja4c16189_si_002.zip › XYZ/ISE/Revised_ISE/2b_B_1.xyz]

25
C13NH11
N        1.108430000     -0.661447000     -0.021604000
C        1.128037000      0.760431000      0.027511000
C       -1.270897000     -0.704389000     -0.024742000
C       -1.296254000      0.742518000      0.025167000
C       -0.057260000     -1.357229000     -0.046422000
C       -0.092433000      1.433054000      0.049848000
C        3.254801000     -0.019930000      0.002321000
C        2.401233000     -1.114502000     -0.036108000
C        2.470280000      1.144191000      0.041797000
C       -2.512841000     -1.415426000     -0.050140000
C       -2.567044000      1.394207000      0.046752000
C        4.749449000     -0.090801000      0.000980000
C       -3.696702000     -0.747420000     -0.027906000
C       -3.725039000      0.679342000      0.021299000
H        0.024529000     -2.433844000     -0.083475000
H       -0.086239000      2.514303000      0.087172000
H        2.619252000     -2.167643000     -0.072578000
H        2.823704000      2.160921000      0.077281000
H       -2.491763000     -2.497577000     -0.087482000
H       -2.589793000      2.476296000      0.084057000
H        5.168209000      0.373544000      0.896140000
H        5.098803000     -1.122447000     -0.033701000
H        5.169464000      0.433028000     -0.860127000
H       -4.629113000     -1.295762000     -0.047480000
H       -4.678814000      1.189679000      0.038242000
