# Supplementary material for: Indoloindolizines: The Complete Story of a Polycyclic Aromatic Scaffold from Theoretical Design to Organic Field-Effect Transistor Applications
Source: J Am Chem Soc. 2025 Jan 14;147(7):5996–6005. doi: 10.1021/jacs.4c16189 (PMC11848911; doi:10.1021/jacs.4c16189)
Supplement: Supplementary file 2 — ja4c16189_si_002.zip [file ja4c16189_si_002.zip › XYZ/ISE/Revised_ISE/2b_B_2.xyz]

25
C13NH11
C       -3.753683000      0.677740000     -0.000513000
C       -3.730479000     -0.751194000     -0.000419000
C       -2.536103000     -1.404851000     -0.000253000
C       -1.311999000     -0.679186000     -0.000162000
C       -0.078761000     -1.309766000      0.000028000
N        1.052189000     -0.612984000      0.000104000
C        2.418179000     -1.167142000      0.000374000
H        2.561275000     -1.785810000      0.887061000
H        2.561445000     -1.786405000     -0.885863000
C        3.310206000      0.069669000      0.000120000
C        4.653427000      0.007927000      0.000020000
C        2.427861000      1.202988000      0.000017000
C        1.116077000      0.796742000     -0.000022000
C       -0.131189000      1.471114000     -0.000189000
C       -1.322063000      0.772787000     -0.000260000
C       -2.607631000      1.410209000     -0.000442000
H       -4.710217000      1.184785000     -0.000631000
H       -4.660566000     -1.301765000     -0.000494000
H       -2.498995000     -2.487622000     -0.000187000
H        0.013314000     -2.388216000      0.000126000
H        5.179468000     -0.936750000      0.000080000
H        5.253963000      0.906398000     -0.000105000
H        2.745421000      2.232048000     -0.000090000
H       -0.133591000      2.552064000     -0.000275000
H       -2.647349000      2.491918000     -0.000524000
