# Supplementary material for: Indoloindolizines: The Complete Story of a Polycyclic Aromatic Scaffold from Theoretical Design to Organic Field-Effect Transistor Applications
Source: J Am Chem Soc. 2025 Jan 14;147(7):5996–6005. doi: 10.1021/jacs.4c16189 (PMC11848911; doi:10.1021/jacs.4c16189)
Supplement: Supplementary file 2 — ja4c16189_si_002.zip [file ja4c16189_si_002.zip › XYZ/ISE/Revised_ISE/2_B_1.xyz]

25
C13NH11
N       -1.243122000     -0.954587000      0.030120000
C       -0.654662000      0.313080000     -0.003403000
C        0.779944000      0.403721000     -0.011920000
C        1.539396000     -0.794852000      0.013862000
C       -1.686402000      1.235455000     -0.021433000
C       -2.914416000      0.527730000      0.001247000
C       -2.611397000     -0.815795000      0.032757000
C       -0.496844000     -2.112245000      0.054936000
C        0.849229000     -2.057541000      0.047626000
C        1.454499000      1.635349000     -0.044850000
C        2.942012000     -0.715991000      0.005730000
C       -4.287529000      1.122228000     -0.007197000
C        2.833714000      1.686103000     -0.052193000
C        3.584854000      0.504517000     -0.026797000
H       -1.573376000      2.306259000     -0.048135000
H       -3.253751000     -1.679218000      0.056607000
H       -1.057957000     -3.034401000      0.079889000
H        1.417200000     -2.976527000      0.067452000
H        0.882282000      2.552992000     -0.064606000
H        3.517060000     -1.633547000      0.025500000
H       -4.454059000      1.728362000     -0.900369000
H       -5.054066000      0.347700000      0.015254000
H       -4.446158000      1.771511000      0.856602000
H        3.336076000      2.644061000     -0.077704000
H        4.665672000      0.549337000     -0.032675000
