# Supplementary material for: Indoloindolizines: The Complete Story of a Polycyclic Aromatic Scaffold from Theoretical Design to Organic Field-Effect Transistor Applications
Source: J Am Chem Soc. 2025 Jan 14;147(7):5996–6005. doi: 10.1021/jacs.4c16189 (PMC11848911; doi:10.1021/jacs.4c16189)
Supplement: Supplementary file 2 — ja4c16189_si_002.zip [file ja4c16189_si_002.zip › XYZ/ISE/Revised_ISE/2_B_2.xyz]

25
C13NH11
C       -3.607132000      0.558050000     -0.000601000
C       -2.982413000     -0.675111000     -0.000537000
C       -1.582162000     -0.778451000     -0.000331000
C       -0.912474000     -2.054894000     -0.000234000
C        0.439879000     -2.101696000     -0.000022000
N        1.183166000     -0.965849000      0.000065000
C        2.647245000     -0.883522000      0.000395000
H        3.053835000     -1.375876000      0.886139000
H        3.054345000     -1.376499000     -0.884752000
C        2.917274000      0.617376000      0.000048000
C        4.140369000      1.168871000     -0.000183000
C        1.623414000      1.257644000      0.000003000
C        0.635694000      0.315869000     -0.000034000
C       -0.814447000      0.415062000     -0.000205000
C       -1.465740000      1.653460000     -0.000254000
C       -2.847156000      1.729828000     -0.000455000
H       -4.687771000      0.614761000     -0.000735000
H       -3.573544000     -1.582207000     -0.000644000
H       -1.486335000     -2.968915000     -0.000325000
H        0.994783000     -3.029391000      0.000068000
H        5.037989000      0.566064000     -0.000190000
H        4.267338000      2.242343000     -0.000340000
H        1.472170000      2.323188000     -0.000058000
H       -0.879239000      2.561927000     -0.000134000
H       -3.335489000      2.694866000     -0.000487000
