# Supplementary material for: Indoloindolizines: The Complete Story of a Polycyclic Aromatic Scaffold from Theoretical Design to Organic Field-Effect Transistor Applications
Source: J Am Chem Soc. 2025 Jan 14;147(7):5996–6005. doi: 10.1021/jacs.4c16189 (PMC11848911; doi:10.1021/jacs.4c16189)
Supplement: Supplementary file 2 — ja4c16189_si_002.zip [file ja4c16189_si_002.zip › XYZ/ISE/Revised_ISE/4c_C_1.xyz]

31
C17NH13
C       -2.906792000      2.505746000     -0.026250000
C       -2.725760000      1.136717000     -0.013083000
C       -1.442694000      0.565299000     -0.006623000
C       -1.222284000     -0.884024000      0.007228000
C       -2.276625000     -1.811297000      0.015118000
C       -2.055818000     -3.174753000      0.027985000
C       -0.749872000     -3.661422000      0.033402000
C        0.314050000     -2.780370000      0.025992000
C        0.092465000     -1.399090000      0.013066000
N        1.167041000     -0.505956000      0.005738000
C        2.517107000     -0.786636000      0.009654000
C        3.216095000      0.397615000     -0.000961000
C        4.704977000      0.543818000     -0.000839000
C        2.260770000      1.443884000     -0.011804000
C        1.001522000      0.875062000     -0.007519000
C       -0.325734000      1.431420000     -0.013950000
C       -0.526456000      2.821518000     -0.027372000
C       -1.797764000      3.355407000     -0.033468000
H       -3.907473000      2.916483000     -0.030954000
H       -3.599285000      0.501878000     -0.007769000
H       -3.295442000     -1.454297000      0.011068000
H       -2.894077000     -3.857887000      0.033776000
H       -0.562344000     -4.726644000      0.043364000
H        1.322268000     -3.165111000      0.030188000
H        2.887906000     -1.794187000      0.019841000
H        5.052790000      1.083488000     -0.884437000
H        5.050966000      1.100248000      0.873028000
H        5.197855000     -0.428289000      0.008931000
H        2.475929000      2.499001000     -0.021679000
H        0.332357000      3.478245000     -0.032960000
H       -1.934077000      4.428633000     -0.043810000
