# Supplementary material for: Indoloindolizines: The Complete Story of a Polycyclic Aromatic Scaffold from Theoretical Design to Organic Field-Effect Transistor Applications
Source: J Am Chem Soc. 2025 Jan 14;147(7):5996–6005. doi: 10.1021/jacs.4c16189 (PMC11848911; doi:10.1021/jacs.4c16189)
Supplement: Supplementary file 2 — ja4c16189_si_002.zip [file ja4c16189_si_002.zip › XYZ/ISE/Revised_ISE/4c_C_2.xyz]

31
C17NH13
C       -2.686634000      2.730009000     -0.000318000
C       -2.615486000      1.349751000     -0.000261000
C       -1.382888000      0.677638000     -0.000046000
C       -1.285249000     -0.787896000      0.000082000
C       -2.400601000     -1.631097000      0.000111000
C       -2.279647000     -3.011723000      0.000255000
C       -1.012039000     -3.586057000      0.000386000
C        0.118120000     -2.787228000      0.000370000
C       -0.001462000     -1.388916000      0.000214000
N        1.111256000     -0.587052000      0.000179000
C        2.498672000     -1.057011000      0.000412000
H        2.694377000     -1.667873000      0.884897000
H        2.694614000     -1.668168000     -0.883807000
C        3.311905000      0.230632000      0.000357000
C        4.651520000      0.288507000      0.000319000
C        2.353186000      1.308261000      0.000318000
C        1.088471000      0.800916000      0.000207000
C       -0.205579000      1.459152000      0.000066000
C       -0.293447000      2.857618000      0.000013000
C       -1.518727000      3.493190000     -0.000166000
H       -3.653080000      3.216395000     -0.000472000
H       -3.536077000      0.785670000     -0.000409000
H       -3.391587000     -1.201460000      0.000034000
H       -3.164083000     -3.633243000      0.000276000
H       -0.901596000     -4.662432000      0.000507000
H        1.097085000     -3.242962000      0.000479000
H        5.261137000     -0.604624000      0.000307000
H        5.169063000      1.237613000      0.000311000
H        2.611115000      2.353018000      0.000275000
H        0.614738000      3.443610000      0.000119000
H       -1.570878000      4.573462000     -0.000213000
